# Supplementary material for: Results of the Cologne Corona surveillance (CoCoS) study – a prospective population-based cohort study: incidence data and potential underestimation of new SARS-CoV-2 adult infections by health authorities
Source: BMC Public Health. 2022 Jul 19;22:1379. doi: 10.1186/s12889-022-13745-1 (PMC9294849; doi:10.1186/s12889-022-13745-1)
Supplement: Supplementary file 1 — Additional file 1. [file 12889_2022_13745_MOESM1_ESM.xlsx]

## Sheet: March 2021
Supplementary Material to the article:
Results of the Cologne Corona Surveillance (CoCoS) Study – a prospective population-based cohort study: Incidence data and potential underestimation of new SARS-CoV-2 cases by health authorities
Number of officially reported SARS-CoV-2 infections per day and district in MARCH 2021 (only people 18 years of age or older)
Date	Cologne City District	confirmed SARS-CoV-2 infections	accumulation of confirmed SARS-CoV-2 infections	confirmed SARS-CoV-2 infections within the last 7 days	confirmed SARS-CoV-2 infections per 7 days and per 100,000 inhabitants
2021-03-01	Altstadt/Nord	2	583	12	70.5
2021-03-01	Altstadt/Süd	1	807	10	39
2021-03-01	Bayenthal	0	218	13	147.6
2021-03-01	Bickendorf	1	507	12	87.8
2021-03-01	Bilderstöckchen	4	472	20	158.6
2021-03-01	Blumenberg	0	182	5	116.6
2021-03-01	Bocklemünd/Mengenich	0	264	7	82.1
2021-03-01	Braunsfeld	0	303	6	56.8
2021-03-01	Brück	3	231	7	82.6
2021-03-01	Buchforst	0	238	5	81.1
2021-03-01	Buchheim	2	514	16	153.3
2021-03-01	Chorweiler	2	591	7	70
2021-03-01	Dellbrück	2	401	8	43.7
2021-03-01	Deutz	1	440	5	36.2
2021-03-01	Dünnwald	1	300	9	96.4
2021-03-01	Ehrenfeld	4	1011	23	68.2
2021-03-01	Eil	1	265	6	78.6
2021-03-01	Elsdorf	0	51	0	0
2021-03-01	Ensen	2	254	12	187.8
2021-03-01	Esch/Auweiler	0	161	2	35.2
2021-03-01	Finkenberg	0	291	14	274.5
2021-03-01	Flittard	1	193	5	75.7
2021-03-01	Fühlingen	0	55	0	0
2021-03-01	Godorf	0	83	1	45.2
2021-03-01	Gremberghoven	0	116	0	0
2021-03-01	Grengel	1	164	7	153.4
2021-03-01	Hahnwald	0	34	0	0
2021-03-01	Heimersdorf	0	208	7	135.7
2021-03-01	Höhenberg	1	441	9	85.3
2021-03-01	Höhenhaus	1	383	8	62.8
2021-03-01	Holweide	2	625	20	116.6
2021-03-01	Humboldt/Gremberg	4	525	12	95.1
2021-03-01	Immendorf	0	38	0	0
2021-03-01	Junkersdorf	0	310	4	31.6
2021-03-01	Kalk	1	901	24	119.2
2021-03-01	Klettenberg	1	238	5	56
2021-03-01	Langel	0	67	4	139.6
2021-03-01	Libur	0	23	1	111.2
2021-03-01	Lind	0	81	2	66.2
2021-03-01	Lindenthal	1	835	9	33.3
2021-03-01	Lindweiler	0	130	1	35.5
2021-03-01	Longerich	1	357	5	43.7
2021-03-01	Lövenich	1	140	4	53.6
2021-03-01	Marienburg	2	176	8	131.5
2021-03-01	Mauenheim	1	170	4	84
2021-03-01	Merheim	0	376	5	56
2021-03-01	Merkenich	1	132	6	122.6
2021-03-01	Meschenich	3	319	24	382.7
2021-03-01	Mülheim	3	1392	25	70.6
2021-03-01	Müngersdorf	0	332	2	26.4
2021-03-01	Neubrück	0	400	8	113.9
2021-03-01	Neuehrenfeld	3	733	17	82.1
2021-03-01	Neustadt/Nord	2	668	11	43
2021-03-01	Neustadt/Süd	2	893	17	49.8
2021-03-01	Niehl	2	620	12	71.4
2021-03-01	Nippes	4	976	25	80.4
2021-03-01	Ossendorf	0	369	6	63
2021-03-01	Ostheim	4	482	9	84
2021-03-01	Pesch	1	174	9	138.1
2021-03-01	Poll	0	308	19	200.6
2021-03-01	Porz	2	490	9	72.2
2021-03-01	Raderberg	2	240	9	158.3
2021-03-01	Raderthal	0	108	3	73.5
2021-03-01	Rath/Heumar	0	218	4	40.6
2021-03-01	Riehl	1	411	4	38.5
2021-03-01	Rodenkirchen	2	446	19	129.6
2021-03-01	Roggendorf/Thenhoven	1	170	6	170.8
2021-03-01	Rondorf	3	217	8	102.8
2021-03-01	Seeberg	2	378	4	45.6
2021-03-01	Stammheim	0	248	12	176.2
2021-03-01	Sülz	0	795	16	50
2021-03-01	Sürth	2	242	10	113
2021-03-01	Urbach	0	354	8	74.9
2021-03-01	Vingst	0	441	3	29.6
2021-03-01	Vogelsang	3	214	13	191.3
2021-03-01	Volkhoven/Weiler	1	232	7	144.7
2021-03-01	Wahn	1	199	2	34.7
2021-03-01	Wahnheide	0	218	2	30.4
2021-03-01	Weiden	2	466	12	80.6
2021-03-01	Weidenpesch	0	451	12	100.9
2021-03-01	Weiß	0	83	2	41.6
2021-03-01	Westhoven	0	124	0	0
2021-03-01	Widdersdorf	0	276	7	76.8
2021-03-01	Worringen	0	270	5	60.1
2021-03-01	Zollstock	2	572	13	64
2021-03-01	Zündorf	0	252	6	60.9
2021-03-02	Altstadt/Nord	1	584	11	64.7
2021-03-02	Altstadt/Süd	4	811	12	46.8
2021-03-02	Bayenthal	0	218	10	113.5
2021-03-02	Bickendorf	3	510	12	87.8
2021-03-02	Bilderstöckchen	3	475	16	126.9
2021-03-02	Blumenberg	0	182	5	116.6
2021-03-02	Bocklemünd/Mengenich	0	264	5	58.6
2021-03-02	Braunsfeld	1	304	7	66.2
2021-03-02	Brück	2	233	8	94.4
2021-03-02	Buchforst	1	239	4	64.9
2021-03-02	Buchheim	1	515	10	95.8
2021-03-02	Chorweiler	1	592	7	70
2021-03-02	Dellbrück	0	401	8	43.7
2021-03-02	Deutz	0	440	3	21.7
2021-03-02	Dünnwald	1	301	6	64.3
2021-03-02	Ehrenfeld	4	1015	21	62.3
2021-03-02	Eil	2	267	6	78.6
2021-03-02	Elsdorf	0	51	0	0
2021-03-02	Ensen	1	255	13	203.5
2021-03-02	Esch/Auweiler	0	161	1	17.6
2021-03-02	Finkenberg	0	291	12	235.2
2021-03-02	Flittard	0	193	4	60.6
2021-03-02	Fühlingen	0	55	0	0
2021-03-02	Godorf	0	83	1	45.2
2021-03-02	Gremberghoven	0	116	0	0
2021-03-02	Grengel	3	167	9	197.2
2021-03-02	Hahnwald	0	34	0	0
2021-03-02	Heimersdorf	1	209	7	135.7
2021-03-02	Höhenberg	3	444	11	104.2
2021-03-02	Höhenhaus	1	384	9	70.6
2021-03-02	Holweide	2	627	20	116.6
2021-03-02	Humboldt/Gremberg	1	526	12	95.1
2021-03-02	Immendorf	1	39	1	60.2
2021-03-02	Junkersdorf	0	310	4	31.6
2021-03-02	Kalk	3	904	24	119.2
2021-03-02	Klettenberg	2	240	6	67.2
2021-03-02	Langel	0	67	4	139.6
2021-03-02	Libur	0	23	1	111.2
2021-03-02	Lind	0	81	2	66.2
2021-03-02	Lindenthal	2	837	10	37
2021-03-02	Lindweiler	0	130	1	35.5
2021-03-02	Longerich	1	358	3	26.2
2021-03-02	Lövenich	0	140	3	40.2
2021-03-02	Marienburg	1	177	9	148
2021-03-02	Mauenheim	2	172	5	105
2021-03-02	Merheim	3	379	7	78.4
2021-03-02	Merkenich	0	132	3	61.3
2021-03-02	Meschenich	5	324	28	446.5
2021-03-02	Mülheim	10	1402	32	90.3
2021-03-02	Müngersdorf	0	332	2	26.4
2021-03-02	Neubrück	2	402	9	128.2
2021-03-02	Neuehrenfeld	4	737	17	82.1
2021-03-02	Neustadt/Nord	1	669	9	35.1
2021-03-02	Neustadt/Süd	3	896	19	55.7
2021-03-02	Niehl	5	625	15	89.2
2021-03-02	Nippes	1	977	19	61.1
2021-03-02	Ossendorf	2	371	7	73.5
2021-03-02	Ostheim	1	483	10	93.3
2021-03-02	Pesch	1	175	10	153.5
2021-03-02	Poll	0	308	13	137.2
2021-03-02	Porz	2	492	10	80.3
2021-03-02	Raderberg	3	243	12	211.1
2021-03-02	Raderthal	2	110	3	73.5
2021-03-02	Rath/Heumar	1	219	3	30.4
2021-03-02	Riehl	3	414	7	67.3
2021-03-02	Rodenkirchen	2	448	13	88.6
2021-03-02	Roggendorf/Thenhoven	1	171	6	170.8
2021-03-02	Rondorf	4	221	12	154.2
2021-03-02	Seeberg	3	381	7	79.8
2021-03-02	Stammheim	0	248	7	102.8
2021-03-02	Sülz	4	799	18	56.3
2021-03-02	Sürth	2	244	12	135.5
2021-03-02	Urbach	1	355	6	56.2
2021-03-02	Vingst	2	443	4	39.5
2021-03-02	Vogelsang	0	214	8	117.7
2021-03-02	Volkhoven/Weiler	3	235	9	186.1
2021-03-02	Wahn	0	199	2	34.7
2021-03-02	Wahnheide	0	218	2	30.4
2021-03-02	Weiden	2	468	14	94.1
2021-03-02	Weidenpesch	1	452	12	100.9
2021-03-02	Weiß	1	84	3	62.4
2021-03-02	Westhoven	1	125	1	20.9
2021-03-02	Widdersdorf	0	276	7	76.8
2021-03-02	Worringen	0	270	4	48.1
2021-03-02	Zollstock	7	579	20	98.4
2021-03-02	Zündorf	0	252	6	60.9
2021-03-03	Altstadt/Nord	1	585	8	47
2021-03-03	Altstadt/Süd	1	812	8	31.2
2021-03-03	Bayenthal	1	219	8	90.8
2021-03-03	Bickendorf	1	511	9	65.9
2021-03-03	Bilderstöckchen	1	476	17	134.8
2021-03-03	Blumenberg	0	182	3	69.9
2021-03-03	Bocklemünd/Mengenich	0	264	2	23.4
2021-03-03	Braunsfeld	0	304	5	47.3
2021-03-03	Brück	0	233	8	94.4
2021-03-03	Buchforst	0	239	3	48.7
2021-03-03	Buchheim	1	516	10	95.8
2021-03-03	Chorweiler	2	594	7	70
2021-03-03	Dellbrück	1	402	8	43.7
2021-03-03	Deutz	1	441	3	21.7
2021-03-03	Dünnwald	0	301	6	64.3
2021-03-03	Ehrenfeld	4	1019	21	62.3
2021-03-03	Eil	0	267	6	78.6
2021-03-03	Elsdorf	0	51	0	0
2021-03-03	Ensen	2	257	15	234.8
2021-03-03	Esch/Auweiler	1	162	2	35.2
2021-03-03	Finkenberg	1	292	7	137.2
2021-03-03	Flittard	0	193	2	30.3
2021-03-03	Fühlingen	0	55	0	0
2021-03-03	Godorf	0	83	1	45.2
2021-03-03	Gremberghoven	1	117	1	42.1
2021-03-03	Grengel	0	167	8	175.3
2021-03-03	Hahnwald	0	34	0	0
2021-03-03	Heimersdorf	0	209	6	116.3
2021-03-03	Höhenberg	0	444	9	85.3
2021-03-03	Höhenhaus	1	385	9	70.6
2021-03-03	Holweide	0	627	15	87.5
2021-03-03	Humboldt/Gremberg	1	527	13	103
2021-03-03	Immendorf	0	39	1	60.2
2021-03-03	Junkersdorf	0	310	0	0
2021-03-03	Kalk	2	906	22	109.3
2021-03-03	Klettenberg	0	240	6	67.2
2021-03-03	Langel	0	67	4	139.6
2021-03-03	Libur	1	24	1	111.2
2021-03-03	Lind	0	81	2	66.2
2021-03-03	Lindenthal	0	837	8	29.6
2021-03-03	Lindweiler	1	131	2	71.1
2021-03-03	Longerich	3	361	6	52.4
2021-03-03	Lövenich	0	140	3	40.2
2021-03-03	Marienburg	0	177	6	98.6
2021-03-03	Mauenheim	0	172	5	105
2021-03-03	Merheim	0	379	6	67.2
2021-03-03	Merkenich	4	136	6	122.6
2021-03-03	Meschenich	0	324	21	334.9
2021-03-03	Mülheim	2	1404	29	81.8
2021-03-03	Müngersdorf	0	332	1	13.2
2021-03-03	Neubrück	0	402	8	113.9
2021-03-03	Neuehrenfeld	0	737	15	72.5
2021-03-03	Neustadt/Nord	3	672	9	35.1
2021-03-03	Neustadt/Süd	1	897	15	44
2021-03-03	Niehl	1	626	12	71.4
2021-03-03	Nippes	3	980	21	67.6
2021-03-03	Ossendorf	0	371	4	42
2021-03-03	Ostheim	1	484	10	93.3
2021-03-03	Pesch	0	175	8	122.8
2021-03-03	Poll	0	308	12	126.7
2021-03-03	Porz	1	493	8	64.2
2021-03-03	Raderberg	2	245	11	193.5
2021-03-03	Raderthal	0	110	3	73.5
2021-03-03	Rath/Heumar	0	219	2	20.3
2021-03-03	Riehl	1	415	6	57.7
2021-03-03	Rodenkirchen	1	449	12	81.8
2021-03-03	Roggendorf/Thenhoven	1	172	6	170.8
2021-03-03	Rondorf	2	223	12	154.2
2021-03-03	Seeberg	3	384	10	114
2021-03-03	Stammheim	1	249	7	102.8
2021-03-03	Sülz	0	799	13	40.6
2021-03-03	Sürth	1	245	11	124.3
2021-03-03	Urbach	0	355	4	37.4
2021-03-03	Vingst	0	443	4	39.5
2021-03-03	Vogelsang	0	214	6	88.3
2021-03-03	Volkhoven/Weiler	1	236	8	165.4
2021-03-03	Wahn	0	199	1	17.3
2021-03-03	Wahnheide	2	220	4	60.8
2021-03-03	Weiden	0	468	14	94.1
2021-03-03	Weidenpesch	0	452	9	75.6
2021-03-03	Weiß	2	86	5	103.9
2021-03-03	Westhoven	0	125	1	20.9
2021-03-03	Widdersdorf	0	276	4	43.9
2021-03-03	Worringen	1	271	4	48.1
2021-03-03	Zollstock	3	582	19	93.5
2021-03-03	Zündorf	5	257	11	111.7
2021-03-04	Altstadt/Nord	2	587	10	58.8
2021-03-04	Altstadt/Süd	5	817	12	46.8
2021-03-04	Bayenthal	0	219	6	68.1
2021-03-04	Bickendorf	0	511	7	51.2
2021-03-04	Bilderstöckchen	2	478	17	134.8
2021-03-04	Blumenberg	2	184	5	116.6
2021-03-04	Bocklemünd/Mengenich	0	264	2	23.4
2021-03-04	Braunsfeld	0	304	5	47.3
2021-03-04	Brück	1	234	9	106.2
2021-03-04	Buchforst	1	240	4	64.9
2021-03-04	Buchheim	2	518	11	105.4
2021-03-04	Chorweiler	1	595	8	80
2021-03-04	Dellbrück	0	402	8	43.7
2021-03-04	Deutz	0	441	3	21.7
2021-03-04	Dünnwald	2	303	8	85.7
2021-03-04	Ehrenfeld	5	1024	25	74.1
2021-03-04	Eil	0	267	6	78.6
2021-03-04	Elsdorf	0	51	0	0
2021-03-04	Ensen	0	257	15	234.8
2021-03-04	Esch/Auweiler	0	162	2	35.2
2021-03-04	Finkenberg	0	292	4	78.4
2021-03-04	Flittard	1	194	3	45.4
2021-03-04	Fühlingen	0	55	0	0
2021-03-04	Godorf	1	84	1	45.2
2021-03-04	Gremberghoven	0	117	1	42.1
2021-03-04	Grengel	1	168	7	153.4
2021-03-04	Hahnwald	0	34	0	0
2021-03-04	Heimersdorf	0	209	4	77.5
2021-03-04	Höhenberg	0	444	8	75.8
2021-03-04	Höhenhaus	1	386	8	62.8
2021-03-04	Holweide	4	631	17	99.1
2021-03-04	Humboldt/Gremberg	0	527	12	95.1
2021-03-04	Immendorf	0	39	1	60.2
2021-03-04	Junkersdorf	2	312	2	15.8
2021-03-04	Kalk	7	913	25	124.2
2021-03-04	Klettenberg	2	242	6	67.2
2021-03-04	Langel	0	67	3	104.7
2021-03-04	Libur	0	24	1	111.2
2021-03-04	Lind	1	82	2	66.2
2021-03-04	Lindenthal	3	840	9	33.3
2021-03-04	Lindweiler	0	131	2	71.1
2021-03-04	Longerich	1	362	7	61.1
2021-03-04	Lövenich	1	141	4	53.6
2021-03-04	Marienburg	0	177	4	65.8
2021-03-04	Mauenheim	1	173	6	126
2021-03-04	Merheim	0	379	4	44.8
2021-03-04	Merkenich	0	136	6	122.6
2021-03-04	Meschenich	1	325	18	287
2021-03-04	Mülheim	4	1408	29	81.8
2021-03-04	Müngersdorf	0	332	1	13.2
2021-03-04	Neubrück	4	406	11	156.6
2021-03-04	Neuehrenfeld	2	739	16	77.3
2021-03-04	Neustadt/Nord	3	675	12	46.9
2021-03-04	Neustadt/Süd	1	898	14	41
2021-03-04	Niehl	1	627	13	77.3
2021-03-04	Nippes	3	983	19	61.1
2021-03-04	Ossendorf	1	372	4	42
2021-03-04	Ostheim	4	488	13	121.3
2021-03-04	Pesch	0	175	5	76.7
2021-03-04	Poll	1	309	10	105.6
2021-03-04	Porz	0	493	7	56.2
2021-03-04	Raderberg	1	246	10	175.9
2021-03-04	Raderthal	0	110	3	73.5
2021-03-04	Rath/Heumar	1	220	3	30.4
2021-03-04	Riehl	1	416	7	67.3
2021-03-04	Rodenkirchen	1	450	12	81.8
2021-03-04	Roggendorf/Thenhoven	1	173	7	199.3
2021-03-04	Rondorf	3	226	14	179.9
2021-03-04	Seeberg	1	385	11	125.4
2021-03-04	Stammheim	2	251	8	117.4
2021-03-04	Sülz	0	799	11	34.4
2021-03-04	Sürth	1	246	10	113
2021-03-04	Urbach	0	355	3	28.1
2021-03-04	Vingst	0	443	4	39.5
2021-03-04	Vogelsang	0	214	5	73.6
2021-03-04	Volkhoven/Weiler	0	236	8	165.4
2021-03-04	Wahn	0	199	1	17.3
2021-03-04	Wahnheide	1	221	3	45.6
2021-03-04	Weiden	2	470	16	107.5
2021-03-04	Weidenpesch	2	454	8	67.2
2021-03-04	Weiß	1	87	6	124.7
2021-03-04	Westhoven	1	126	2	41.8
2021-03-04	Widdersdorf	0	276	3	32.9
2021-03-04	Worringen	1	272	4	48.1
2021-03-04	Zollstock	1	583	18	88.6
2021-03-04	Zündorf	2	259	13	132
2021-03-05	Altstadt/Nord	2	589	11	64.7
2021-03-05	Altstadt/Süd	2	819	14	54.6
2021-03-05	Bayenthal	0	219	3	34.1
2021-03-05	Bickendorf	3	514	10	73.2
2021-03-05	Bilderstöckchen	2	480	16	126.9
2021-03-05	Blumenberg	1	185	6	139.9
2021-03-05	Bocklemünd/Mengenich	1	265	3	35.2
2021-03-05	Braunsfeld	1	305	6	56.8
2021-03-05	Brück	1	235	9	106.2
2021-03-05	Buchforst	1	241	5	81.1
2021-03-05	Buchheim	1	519	10	95.8
2021-03-05	Chorweiler	2	597	10	100
2021-03-05	Dellbrück	3	405	7	38.3
2021-03-05	Deutz	1	442	3	21.7
2021-03-05	Dünnwald	2	305	9	96.4
2021-03-05	Ehrenfeld	3	1027	25	74.1
2021-03-05	Eil	1	268	6	78.6
2021-03-05	Elsdorf	0	51	0	0
2021-03-05	Ensen	0	257	12	187.8
2021-03-05	Esch/Auweiler	2	164	3	52.8
2021-03-05	Finkenberg	1	293	3	58.8
2021-03-05	Flittard	0	194	2	30.3
2021-03-05	Fühlingen	0	55	0	0
2021-03-05	Godorf	1	85	2	90.5
2021-03-05	Gremberghoven	0	117	1	42.1
2021-03-05	Grengel	1	169	8	175.3
2021-03-05	Hahnwald	0	34	0	0
2021-03-05	Heimersdorf	0	209	4	77.5
2021-03-05	Höhenberg	0	444	6	56.8
2021-03-05	Höhenhaus	1	387	7	54.9
2021-03-05	Holweide	1	632	11	64.1
2021-03-05	Humboldt/Gremberg	1	528	9	71.3
2021-03-05	Immendorf	0	39	1	60.2
2021-03-05	Junkersdorf	0	312	2	15.8
2021-03-05	Kalk	4	917	26	129.2
2021-03-05	Klettenberg	0	242	5	56
2021-03-05	Langel	0	67	2	69.8
2021-03-05	Libur	0	24	1	111.2
2021-03-05	Lind	0	82	1	33.1
2021-03-05	Lindenthal	1	841	8	29.6
2021-03-05	Lindweiler	0	131	2	71.1
2021-03-05	Longerich	2	364	8	69.9
2021-03-05	Lövenich	0	141	3	40.2
2021-03-05	Marienburg	2	179	6	98.6
2021-03-05	Mauenheim	2	175	7	147
2021-03-05	Merheim	1	380	5	56
2021-03-05	Merkenich	1	137	7	143.1
2021-03-05	Meschenich	2	327	20	318.9
2021-03-05	Mülheim	4	1412	32	90.3
2021-03-05	Müngersdorf	2	334	3	39.6
2021-03-05	Neubrück	1	407	11	156.6
2021-03-05	Neuehrenfeld	1	740	13	62.8
2021-03-05	Neustadt/Nord	4	679	15	58.6
2021-03-05	Neustadt/Süd	4	902	13	38.1
2021-03-05	Niehl	2	629	14	83.3
2021-03-05	Nippes	1	984	17	54.7
2021-03-05	Ossendorf	0	372	4	42
2021-03-05	Ostheim	1	489	14	130.6
2021-03-05	Pesch	1	176	5	76.7
2021-03-05	Poll	5	314	14	147.8
2021-03-05	Porz	0	493	5	40.1
2021-03-05	Raderberg	3	249	11	193.5
2021-03-05	Raderthal	0	110	3	73.5
2021-03-05	Rath/Heumar	2	222	4	40.6
2021-03-05	Riehl	0	416	7	67.3
2021-03-05	Rodenkirchen	6	456	17	115.9
2021-03-05	Roggendorf/Thenhoven	1	174	7	199.3
2021-03-05	Rondorf	1	227	14	179.9
2021-03-05	Seeberg	2	387	11	125.4
2021-03-05	Stammheim	2	253	8	117.4
2021-03-05	Sülz	5	804	14	43.8
2021-03-05	Sürth	1	247	9	101.7
2021-03-05	Urbach	2	357	4	37.4
2021-03-05	Vingst	0	443	3	29.6
2021-03-05	Vogelsang	0	214	4	58.9
2021-03-05	Volkhoven/Weiler	1	237	9	186.1
2021-03-05	Wahn	0	199	1	17.3
2021-03-05	Wahnheide	0	221	3	45.6
2021-03-05	Weiden	1	471	10	67.2
2021-03-05	Weidenpesch	1	455	8	67.2
2021-03-05	Weiß	0	87	6	124.7
2021-03-05	Westhoven	1	127	3	62.7
2021-03-05	Widdersdorf	1	277	4	43.9
2021-03-05	Worringen	2	274	4	48.1
2021-03-05	Zollstock	2	585	18	88.6
2021-03-05	Zündorf	0	259	10	101.5
2021-03-06	Altstadt/Nord	0	589	10	58.8
2021-03-06	Altstadt/Süd	4	823	18	70.2
2021-03-06	Bayenthal	0	219	3	34.1
2021-03-06	Bickendorf	0	514	10	73.2
2021-03-06	Bilderstöckchen	0	480	15	119
2021-03-06	Blumenberg	0	185	3	69.9
2021-03-06	Bocklemünd/Mengenich	0	265	2	23.4
2021-03-06	Braunsfeld	0	305	3	28.4
2021-03-06	Brück	0	235	8	94.4
2021-03-06	Buchforst	0	241	5	81.1
2021-03-06	Buchheim	1	520	9	86.2
2021-03-06	Chorweiler	3	600	11	110
2021-03-06	Dellbrück	5	410	11	60.1
2021-03-06	Deutz	0	442	3	21.7
2021-03-06	Dünnwald	4	309	11	117.9
2021-03-06	Ehrenfeld	3	1030	23	68.2
2021-03-06	Eil	2	270	6	78.6
2021-03-06	Elsdorf	0	51	0	0
2021-03-06	Ensen	0	257	7	109.6
2021-03-06	Esch/Auweiler	0	164	3	52.8
2021-03-06	Finkenberg	0	293	3	58.8
2021-03-06	Flittard	0	194	2	30.3
2021-03-06	Fühlingen	3	58	3	173.1
2021-03-06	Godorf	0	85	2	90.5
2021-03-06	Gremberghoven	1	118	2	84.1
2021-03-06	Grengel	0	169	6	131.5
2021-03-06	Hahnwald	0	34	0	0
2021-03-06	Heimersdorf	0	209	2	38.8
2021-03-06	Höhenberg	2	446	6	56.8
2021-03-06	Höhenhaus	0	387	5	39.2
2021-03-06	Holweide	2	634	12	70
2021-03-06	Humboldt/Gremberg	0	528	9	71.3
2021-03-06	Immendorf	0	39	1	60.2
2021-03-06	Junkersdorf	0	312	2	15.8
2021-03-06	Kalk	2	919	20	99.4
2021-03-06	Klettenberg	0	242	5	56
2021-03-06	Langel	0	67	0	0
2021-03-06	Libur	0	24	1	111.2
2021-03-06	Lind	0	82	1	33.1
2021-03-06	Lindenthal	2	843	10	37
2021-03-06	Lindweiler	0	131	2	71.1
2021-03-06	Longerich	1	365	9	78.6
2021-03-06	Lövenich	0	141	2	26.8
2021-03-06	Marienburg	1	180	6	98.6
2021-03-06	Mauenheim	2	177	9	189
2021-03-06	Merheim	0	380	4	44.8
2021-03-06	Merkenich	2	139	8	163.5
2021-03-06	Meschenich	0	327	16	255.1
2021-03-06	Mülheim	3	1415	32	90.3
2021-03-06	Müngersdorf	0	334	2	26.4
2021-03-06	Neubrück	3	410	11	156.6
2021-03-06	Neuehrenfeld	0	740	13	62.8
2021-03-06	Neustadt/Nord	2	681	17	66.4
2021-03-06	Neustadt/Süd	3	905	15	44
2021-03-06	Niehl	2	631	15	89.2
2021-03-06	Nippes	4	988	16	51.5
2021-03-06	Ossendorf	0	372	4	42
2021-03-06	Ostheim	0	489	12	112
2021-03-06	Pesch	0	176	5	76.7
2021-03-06	Poll	1	315	14	147.8
2021-03-06	Porz	0	493	5	40.1
2021-03-06	Raderberg	0	249	11	193.5
2021-03-06	Raderthal	0	110	2	49
2021-03-06	Rath/Heumar	1	223	5	50.7
2021-03-06	Riehl	1	417	7	67.3
2021-03-06	Rodenkirchen	2	458	16	109.1
2021-03-06	Roggendorf/Thenhoven	1	175	7	199.3
2021-03-06	Rondorf	2	229	16	205.7
2021-03-06	Seeberg	0	387	11	125.4
2021-03-06	Stammheim	0	253	6	88.1
2021-03-06	Sülz	3	807	15	46.9
2021-03-06	Sürth	0	247	8	90.4
2021-03-06	Urbach	2	359	5	46.8
2021-03-06	Vingst	1	444	3	29.6
2021-03-06	Vogelsang	0	214	4	58.9
2021-03-06	Volkhoven/Weiler	2	239	9	186.1
2021-03-06	Wahn	0	199	1	17.3
2021-03-06	Wahnheide	1	222	4	60.8
2021-03-06	Weiden	0	471	8	53.8
2021-03-06	Weidenpesch	0	455	6	50.4
2021-03-06	Weiß	0	87	4	83.1
2021-03-06	Westhoven	2	129	5	104.4
2021-03-06	Widdersdorf	0	277	3	32.9
2021-03-06	Worringen	2	276	6	72.2
2021-03-06	Zollstock	4	589	20	98.4
2021-03-06	Zündorf	0	259	9	91.4
2021-03-07	Altstadt/Nord	0	589	8	47
2021-03-07	Altstadt/Süd	1	824	18	70.2
2021-03-07	Bayenthal	0	219	1	11.4
2021-03-07	Bickendorf	2	516	10	73.2
2021-03-07	Bilderstöckchen	0	480	12	95.2
2021-03-07	Blumenberg	0	185	3	69.9
2021-03-07	Bocklemünd/Mengenich	0	265	1	11.7
2021-03-07	Braunsfeld	0	305	2	18.9
2021-03-07	Brück	0	235	7	82.6
2021-03-07	Buchforst	0	241	3	48.7
2021-03-07	Buchheim	0	520	8	76.6
2021-03-07	Chorweiler	0	600	11	110
2021-03-07	Dellbrück	0	410	11	60.1
2021-03-07	Deutz	1	443	4	28.9
2021-03-07	Dünnwald	0	309	10	107.2
2021-03-07	Ehrenfeld	1	1031	24	71.2
2021-03-07	Eil	0	270	6	78.6
2021-03-07	Elsdorf	0	51	0	0
2021-03-07	Ensen	0	257	5	78.3
2021-03-07	Esch/Auweiler	0	164	3	52.8
2021-03-07	Finkenberg	0	293	2	39.2
2021-03-07	Flittard	0	194	2	30.3
2021-03-07	Fühlingen	0	58	3	173.1
2021-03-07	Godorf	0	85	2	90.5
2021-03-07	Gremberghoven	0	118	2	84.1
2021-03-07	Grengel	0	169	6	131.5
2021-03-07	Hahnwald	0	34	0	0
2021-03-07	Heimersdorf	0	209	1	19.4
2021-03-07	Höhenberg	0	446	6	56.8
2021-03-07	Höhenhaus	1	388	6	47.1
2021-03-07	Holweide	1	635	12	70
2021-03-07	Humboldt/Gremberg	1	529	8	63.4
2021-03-07	Immendorf	1	40	2	120.3
2021-03-07	Junkersdorf	1	313	3	23.7
2021-03-07	Kalk	1	920	20	99.4
2021-03-07	Klettenberg	0	242	5	56
2021-03-07	Langel	0	67	0	0
2021-03-07	Libur	0	24	1	111.2
2021-03-07	Lind	0	82	1	33.1
2021-03-07	Lindenthal	0	843	9	33.3
2021-03-07	Lindweiler	0	131	1	35.5
2021-03-07	Longerich	1	366	10	87.3
2021-03-07	Lövenich	1	142	3	40.2
2021-03-07	Marienburg	0	180	6	98.6
2021-03-07	Mauenheim	1	178	9	189
2021-03-07	Merheim	0	380	4	44.8
2021-03-07	Merkenich	0	139	8	163.5
2021-03-07	Meschenich	0	327	11	175.4
2021-03-07	Mülheim	5	1420	31	87.5
2021-03-07	Müngersdorf	0	334	2	26.4
2021-03-07	Neubrück	1	411	11	156.6
2021-03-07	Neuehrenfeld	0	740	10	48.3
2021-03-07	Neustadt/Nord	0	681	15	58.6
2021-03-07	Neustadt/Süd	2	907	16	46.9
2021-03-07	Niehl	0	631	13	77.3
2021-03-07	Nippes	2	990	18	57.9
2021-03-07	Ossendorf	0	372	3	31.5
2021-03-07	Ostheim	0	489	11	102.7
2021-03-07	Pesch	1	177	4	61.4
2021-03-07	Poll	0	315	7	73.9
2021-03-07	Porz	1	494	6	48.2
2021-03-07	Raderberg	3	252	14	246.3
2021-03-07	Raderthal	0	110	2	49
2021-03-07	Rath/Heumar	1	224	6	60.9
2021-03-07	Riehl	0	417	7	67.3
2021-03-07	Rodenkirchen	1	459	15	102.3
2021-03-07	Roggendorf/Thenhoven	0	175	6	170.8
2021-03-07	Rondorf	0	229	15	192.8
2021-03-07	Seeberg	0	387	11	125.4
2021-03-07	Stammheim	1	254	6	88.1
2021-03-07	Sülz	0	807	12	37.5
2021-03-07	Sürth	0	247	7	79.1
2021-03-07	Urbach	0	359	5	46.8
2021-03-07	Vingst	1	445	4	39.5
2021-03-07	Vogelsang	0	214	3	44.1
2021-03-07	Volkhoven/Weiler	1	240	9	186.1
2021-03-07	Wahn	0	199	1	17.3
2021-03-07	Wahnheide	0	222	4	60.8
2021-03-07	Weiden	0	471	7	47
2021-03-07	Weidenpesch	0	455	4	33.6
2021-03-07	Weiß	0	87	4	83.1
2021-03-07	Westhoven	0	129	5	104.4
2021-03-07	Widdersdorf	1	278	2	21.9
2021-03-07	Worringen	1	277	7	84.2
2021-03-07	Zollstock	0	589	19	93.5
2021-03-07	Zündorf	0	259	7	71.1
2021-03-08	Altstadt/Nord	0	589	6	35.3
2021-03-08	Altstadt/Süd	1	825	18	70.2
2021-03-08	Bayenthal	1	220	2	22.7
2021-03-08	Bickendorf	3	519	12	87.8
2021-03-08	Bilderstöckchen	1	481	9	71.4
2021-03-08	Blumenberg	0	185	3	69.9
2021-03-08	Bocklemünd/Mengenich	1	266	2	23.4
2021-03-08	Braunsfeld	0	305	2	18.9
2021-03-08	Brück	3	238	7	82.6
2021-03-08	Buchforst	1	242	4	64.9
2021-03-08	Buchheim	1	521	7	67
2021-03-08	Chorweiler	3	603	12	120
2021-03-08	Dellbrück	1	411	10	54.7
2021-03-08	Deutz	1	444	4	28.9
2021-03-08	Dünnwald	2	311	11	117.9
2021-03-08	Ehrenfeld	1	1032	21	62.3
2021-03-08	Eil	0	270	5	65.5
2021-03-08	Elsdorf	0	51	0	0
2021-03-08	Ensen	2	259	5	78.3
2021-03-08	Esch/Auweiler	0	164	3	52.8
2021-03-08	Finkenberg	2	295	4	78.4
2021-03-08	Flittard	0	194	1	15.1
2021-03-08	Fühlingen	0	58	3	173.1
2021-03-08	Godorf	0	85	2	90.5
2021-03-08	Gremberghoven	1	119	3	126.2
2021-03-08	Grengel	0	169	5	109.6
2021-03-08	Hahnwald	0	34	0	0
2021-03-08	Heimersdorf	2	211	3	58.1
2021-03-08	Höhenberg	0	446	5	47.4
2021-03-08	Höhenhaus	0	388	5	39.2
2021-03-08	Holweide	0	635	10	58.3
2021-03-08	Humboldt/Gremberg	0	529	4	31.7
2021-03-08	Immendorf	0	40	2	120.3
2021-03-08	Junkersdorf	0	313	3	23.7
2021-03-08	Kalk	3	923	22	109.3
2021-03-08	Klettenberg	1	243	5	56
2021-03-08	Langel	0	67	0	0
2021-03-08	Libur	0	24	1	111.2
2021-03-08	Lind	0	82	1	33.1
2021-03-08	Lindenthal	1	844	9	33.3
2021-03-08	Lindweiler	0	131	1	35.5
2021-03-08	Longerich	1	367	10	87.3
2021-03-08	Lövenich	0	142	2	26.8
2021-03-08	Marienburg	0	180	4	65.8
2021-03-08	Mauenheim	2	180	10	210
2021-03-08	Merheim	2	382	6	67.2
2021-03-08	Merkenich	0	139	7	143.1
2021-03-08	Meschenich	3	330	11	175.4
2021-03-08	Mülheim	4	1424	32	90.3
2021-03-08	Müngersdorf	1	335	3	39.6
2021-03-08	Neubrück	0	411	11	156.6
2021-03-08	Neuehrenfeld	1	741	8	38.7
2021-03-08	Neustadt/Nord	2	683	15	58.6
2021-03-08	Neustadt/Süd	1	908	15	44
2021-03-08	Niehl	3	634	14	83.3
2021-03-08	Nippes	1	991	15	48.3
2021-03-08	Ossendorf	1	373	4	42
2021-03-08	Ostheim	3	492	10	93.3
2021-03-08	Pesch	2	179	5	76.7
2021-03-08	Poll	2	317	9	95
2021-03-08	Porz	1	495	5	40.1
2021-03-08	Raderberg	1	253	13	228.7
2021-03-08	Raderthal	0	110	2	49
2021-03-08	Rath/Heumar	0	224	6	60.9
2021-03-08	Riehl	2	419	8	76.9
2021-03-08	Rodenkirchen	0	459	13	88.6
2021-03-08	Roggendorf/Thenhoven	0	175	5	142.3
2021-03-08	Rondorf	1	230	13	167.1
2021-03-08	Seeberg	3	390	12	136.8
2021-03-08	Stammheim	0	254	6	88.1
2021-03-08	Sülz	2	809	14	43.8
2021-03-08	Sürth	2	249	7	79.1
2021-03-08	Urbach	1	360	6	56.2
2021-03-08	Vingst	1	446	5	49.4
2021-03-08	Vogelsang	0	214	0	0
2021-03-08	Volkhoven/Weiler	2	242	10	206.7
2021-03-08	Wahn	0	199	0	0
2021-03-08	Wahnheide	0	222	4	60.8
2021-03-08	Weiden	3	474	8	53.8
2021-03-08	Weidenpesch	0	455	4	33.6
2021-03-08	Weiß	0	87	4	83.1
2021-03-08	Westhoven	1	130	6	125.3
2021-03-08	Widdersdorf	0	278	2	21.9
2021-03-08	Worringen	0	277	7	84.2
2021-03-08	Zollstock	6	595	23	113.2
2021-03-08	Zündorf	1	260	8	81.2
2021-03-09	Altstadt/Nord	1	590	6	35.3
2021-03-09	Altstadt/Süd	2	827	16	62.4
2021-03-09	Bayenthal	1	221	3	34.1
2021-03-09	Bickendorf	2	521	11	80.5
2021-03-09	Bilderstöckchen	1	482	7	55.5
2021-03-09	Blumenberg	0	185	3	69.9
2021-03-09	Bocklemünd/Mengenich	3	269	5	58.6
2021-03-09	Braunsfeld	0	305	1	9.5
2021-03-09	Brück	1	239	6	70.8
2021-03-09	Buchforst	4	246	7	113.5
2021-03-09	Buchheim	2	523	8	76.6
2021-03-09	Chorweiler	4	607	15	150
2021-03-09	Dellbrück	0	411	10	54.7
2021-03-09	Deutz	0	444	4	28.9
2021-03-09	Dünnwald	0	311	10	107.2
2021-03-09	Ehrenfeld	5	1037	22	65.2
2021-03-09	Eil	1	271	4	52.4
2021-03-09	Elsdorf	0	51	0	0
2021-03-09	Ensen	1	260	5	78.3
2021-03-09	Esch/Auweiler	0	164	3	52.8
2021-03-09	Finkenberg	0	295	4	78.4
2021-03-09	Flittard	1	195	2	30.3
2021-03-09	Fühlingen	0	58	3	173.1
2021-03-09	Godorf	2	87	4	181
2021-03-09	Gremberghoven	0	119	3	126.2
2021-03-09	Grengel	0	169	2	43.8
2021-03-09	Hahnwald	1	35	1	60.2
2021-03-09	Heimersdorf	2	213	4	77.5
2021-03-09	Höhenberg	1	447	3	28.4
2021-03-09	Höhenhaus	3	391	7	54.9
2021-03-09	Holweide	1	636	9	52.5
2021-03-09	Humboldt/Gremberg	4	533	7	55.5
2021-03-09	Immendorf	0	40	1	60.2
2021-03-09	Junkersdorf	2	315	5	39.5
2021-03-09	Kalk	3	926	22	109.3
2021-03-09	Klettenberg	0	243	3	33.6
2021-03-09	Langel	0	67	0	0
2021-03-09	Libur	0	24	1	111.2
2021-03-09	Lind	0	82	1	33.1
2021-03-09	Lindenthal	1	845	8	29.6
2021-03-09	Lindweiler	0	131	1	35.5
2021-03-09	Longerich	2	369	11	96.1
2021-03-09	Lövenich	0	142	2	26.8
2021-03-09	Marienburg	3	183	6	98.6
2021-03-09	Mauenheim	1	181	9	189
2021-03-09	Merheim	1	383	4	44.8
2021-03-09	Merkenich	2	141	9	183.9
2021-03-09	Meschenich	4	334	10	159.5
2021-03-09	Mülheim	6	1430	28	79
2021-03-09	Müngersdorf	0	335	3	39.6
2021-03-09	Neubrück	2	413	11	156.6
2021-03-09	Neuehrenfeld	0	741	4	19.3
2021-03-09	Neustadt/Nord	2	685	16	62.5
2021-03-09	Neustadt/Süd	0	908	12	35.2
2021-03-09	Niehl	4	638	13	77.3
2021-03-09	Nippes	9	1000	23	74
2021-03-09	Ossendorf	1	374	3	31.5
2021-03-09	Ostheim	2	494	11	102.7
2021-03-09	Pesch	20	199	24	368.4
2021-03-09	Poll	2	319	11	116.1
2021-03-09	Porz	7	502	10	80.3
2021-03-09	Raderberg	2	255	12	211.1
2021-03-09	Raderthal	0	110	0	0
2021-03-09	Rath/Heumar	1	225	6	60.9
2021-03-09	Riehl	2	421	7	67.3
2021-03-09	Rodenkirchen	1	460	12	81.8
2021-03-09	Roggendorf/Thenhoven	1	176	5	142.3
2021-03-09	Rondorf	1	231	10	128.5
2021-03-09	Seeberg	4	394	13	148.2
2021-03-09	Stammheim	0	254	6	88.1
2021-03-09	Sülz	3	812	13	40.6
2021-03-09	Sürth	4	253	9	101.7
2021-03-09	Urbach	1	361	6	56.2
2021-03-09	Vingst	3	449	6	59.3
2021-03-09	Vogelsang	0	214	0	0
2021-03-09	Volkhoven/Weiler	0	242	7	144.7
2021-03-09	Wahn	2	201	2	34.7
2021-03-09	Wahnheide	0	222	4	60.8
2021-03-09	Weiden	0	474	6	40.3
2021-03-09	Weidenpesch	4	459	7	58.8
2021-03-09	Weiß	0	87	3	62.4
2021-03-09	Westhoven	1	131	6	125.3
2021-03-09	Widdersdorf	2	280	4	43.9
2021-03-09	Worringen	0	277	7	84.2
2021-03-09	Zollstock	3	598	19	93.5
2021-03-09	Zündorf	0	260	8	81.2
2021-03-10	Altstadt/Nord	1	591	6	35.3
2021-03-10	Altstadt/Süd	4	831	19	74.1
2021-03-10	Bayenthal	1	222	3	34.1
2021-03-10	Bickendorf	6	527	16	117.1
2021-03-10	Bilderstöckchen	2	484	8	63.4
2021-03-10	Blumenberg	1	186	4	93.2
2021-03-10	Bocklemünd/Mengenich	2	271	7	82.1
2021-03-10	Braunsfeld	0	305	1	9.5
2021-03-10	Brück	0	239	6	70.8
2021-03-10	Buchforst	3	249	10	162.2
2021-03-10	Buchheim	1	524	8	76.6
2021-03-10	Chorweiler	0	607	13	130
2021-03-10	Dellbrück	0	411	9	49.2
2021-03-10	Deutz	4	448	7	50.7
2021-03-10	Dünnwald	1	312	11	117.9
2021-03-10	Ehrenfeld	3	1040	21	62.3
2021-03-10	Eil	0	271	4	52.4
2021-03-10	Elsdorf	0	51	0	0
2021-03-10	Ensen	1	261	4	62.6
2021-03-10	Esch/Auweiler	2	166	4	70.4
2021-03-10	Finkenberg	1	296	4	78.4
2021-03-10	Flittard	1	196	3	45.4
2021-03-10	Fühlingen	0	58	3	173.1
2021-03-10	Godorf	0	87	4	181
2021-03-10	Gremberghoven	0	119	2	84.1
2021-03-10	Grengel	0	169	2	43.8
2021-03-10	Hahnwald	1	36	2	120.3
2021-03-10	Heimersdorf	1	214	5	96.9
2021-03-10	Höhenberg	1	448	4	37.9
2021-03-10	Höhenhaus	3	394	9	70.6
2021-03-10	Holweide	1	637	10	58.3
2021-03-10	Humboldt/Gremberg	1	534	7	55.5
2021-03-10	Immendorf	0	40	1	60.2
2021-03-10	Junkersdorf	3	318	8	63.2
2021-03-10	Kalk	12	938	32	159
2021-03-10	Klettenberg	1	244	4	44.8
2021-03-10	Langel	0	67	0	0
2021-03-10	Libur	0	24	0	0
2021-03-10	Lind	0	82	1	33.1
2021-03-10	Lindenthal	0	845	8	29.6
2021-03-10	Lindweiler	0	131	0	0
2021-03-10	Longerich	2	371	10	87.3
2021-03-10	Lövenich	3	145	5	67
2021-03-10	Marienburg	0	183	6	98.6
2021-03-10	Mauenheim	4	185	13	272.9
2021-03-10	Merheim	1	384	5	56
2021-03-10	Merkenich	0	141	5	102.2
2021-03-10	Meschenich	2	336	12	191.4
2021-03-10	Mülheim	10	1440	36	101.6
2021-03-10	Müngersdorf	0	335	3	39.6
2021-03-10	Neubrück	2	415	13	185.1
2021-03-10	Neuehrenfeld	1	742	5	24.2
2021-03-10	Neustadt/Nord	3	688	16	62.5
2021-03-10	Neustadt/Süd	9	917	20	58.6
2021-03-10	Niehl	3	641	15	89.2
2021-03-10	Nippes	5	1005	25	80.4
2021-03-10	Ossendorf	1	375	4	42
2021-03-10	Ostheim	1	495	11	102.7
2021-03-10	Pesch	3	202	27	414.4
2021-03-10	Poll	0	319	11	116.1
2021-03-10	Porz	2	504	11	88.3
2021-03-10	Raderberg	4	259	14	246.3
2021-03-10	Raderthal	0	110	0	0
2021-03-10	Rath/Heumar	2	227	8	81.2
2021-03-10	Riehl	2	423	8	76.9
2021-03-10	Rodenkirchen	3	463	14	95.5
2021-03-10	Roggendorf/Thenhoven	1	177	5	142.3
2021-03-10	Rondorf	0	231	8	102.8
2021-03-10	Seeberg	1	395	11	125.4
2021-03-10	Stammheim	3	257	8	117.4
2021-03-10	Sülz	4	816	17	53.1
2021-03-10	Sürth	4	257	12	135.5
2021-03-10	Urbach	1	362	7	65.5
2021-03-10	Vingst	5	454	11	108.7
2021-03-10	Vogelsang	0	214	0	0
2021-03-10	Volkhoven/Weiler	1	243	7	144.7
2021-03-10	Wahn	1	202	3	52
2021-03-10	Wahnheide	0	222	2	30.4
2021-03-10	Weiden	4	478	10	67.2
2021-03-10	Weidenpesch	2	461	9	75.6
2021-03-10	Weiß	1	88	2	41.6
2021-03-10	Westhoven	0	131	6	125.3
2021-03-10	Widdersdorf	2	282	6	65.8
2021-03-10	Worringen	1	278	7	84.2
2021-03-10	Zollstock	5	603	21	103.4
2021-03-10	Zündorf	0	260	3	30.5
2021-03-11	Altstadt/Nord	3	594	7	41.2
2021-03-11	Altstadt/Süd	4	835	18	70.2
2021-03-11	Bayenthal	2	224	5	56.8
2021-03-11	Bickendorf	1	528	17	124.4
2021-03-11	Bilderstöckchen	2	486	8	63.4
2021-03-11	Blumenberg	0	186	2	46.6
2021-03-11	Bocklemünd/Mengenich	3	274	10	117.2
2021-03-11	Braunsfeld	1	306	2	18.9
2021-03-11	Brück	1	240	6	70.8
2021-03-11	Buchforst	2	251	11	178.4
2021-03-11	Buchheim	3	527	9	86.2
2021-03-11	Chorweiler	0	607	12	120
2021-03-11	Dellbrück	1	412	10	54.7
2021-03-11	Deutz	4	452	11	79.6
2021-03-11	Dünnwald	0	312	9	96.4
2021-03-11	Ehrenfeld	4	1044	20	59.3
2021-03-11	Eil	0	271	4	52.4
2021-03-11	Elsdorf	0	51	0	0
2021-03-11	Ensen	2	263	6	93.9
2021-03-11	Esch/Auweiler	1	167	5	88.1
2021-03-11	Finkenberg	3	299	7	137.2
2021-03-11	Flittard	2	198	4	60.6
2021-03-11	Fühlingen	0	58	3	173.1
2021-03-11	Godorf	0	87	3	135.7
2021-03-11	Gremberghoven	1	120	3	126.2
2021-03-11	Grengel	1	170	2	43.8
2021-03-11	Hahnwald	0	36	2	120.3
2021-03-11	Heimersdorf	1	215	6	116.3
2021-03-11	Höhenberg	9	457	13	123.2
2021-03-11	Höhenhaus	1	395	9	70.6
2021-03-11	Holweide	2	639	8	46.6
2021-03-11	Humboldt/Gremberg	0	534	7	55.5
2021-03-11	Immendorf	0	40	1	60.2
2021-03-11	Junkersdorf	1	319	7	55.3
2021-03-11	Kalk	2	940	27	134.1
2021-03-11	Klettenberg	3	247	5	56
2021-03-11	Langel	1	68	1	34.9
2021-03-11	Libur	0	24	0	0
2021-03-11	Lind	0	82	0	0
2021-03-11	Lindenthal	3	848	8	29.6
2021-03-11	Lindweiler	2	133	2	71.1
2021-03-11	Longerich	2	373	11	96.1
2021-03-11	Lövenich	2	147	6	80.4
2021-03-11	Marienburg	1	184	7	115.1
2021-03-11	Mauenheim	1	186	13	272.9
2021-03-11	Merheim	1	385	6	67.2
2021-03-11	Merkenich	0	141	5	102.2
2021-03-11	Meschenich	3	339	14	223.2
2021-03-11	Mülheim	8	1448	40	112.9
2021-03-11	Müngersdorf	0	335	3	39.6
2021-03-11	Neubrück	5	420	14	199.3
2021-03-11	Neuehrenfeld	2	744	5	24.2
2021-03-11	Neustadt/Nord	2	690	15	58.6
2021-03-11	Neustadt/Süd	7	924	26	76.2
2021-03-11	Niehl	8	649	22	130.8
2021-03-11	Nippes	5	1010	27	86.9
2021-03-11	Ossendorf	0	375	3	31.5
2021-03-11	Ostheim	0	495	7	65.3
2021-03-11	Pesch	0	202	27	414.4
2021-03-11	Poll	1	320	11	116.1
2021-03-11	Porz	4	508	15	120.4
2021-03-11	Raderberg	1	260	14	246.3
2021-03-11	Raderthal	0	110	0	0
2021-03-11	Rath/Heumar	1	228	8	81.2
2021-03-11	Riehl	1	424	8	76.9
2021-03-11	Rodenkirchen	3	466	16	109.1
2021-03-11	Roggendorf/Thenhoven	3	180	7	199.3
2021-03-11	Rondorf	0	231	5	64.3
2021-03-11	Seeberg	4	399	14	159.6
2021-03-11	Stammheim	3	260	9	132.1
2021-03-11	Sülz	7	823	24	75
2021-03-11	Sürth	7	264	18	203.3
2021-03-11	Urbach	2	364	9	84.2
2021-03-11	Vingst	2	456	13	128.4
2021-03-11	Vogelsang	0	214	0	0
2021-03-11	Volkhoven/Weiler	2	245	9	186.1
2021-03-11	Wahn	1	203	4	69.3
2021-03-11	Wahnheide	1	223	2	30.4
2021-03-11	Weiden	2	480	10	67.2
2021-03-11	Weidenpesch	4	465	11	92.5
2021-03-11	Weiß	1	89	2	41.6
2021-03-11	Westhoven	2	133	7	146.2
2021-03-11	Widdersdorf	1	283	7	76.8
2021-03-11	Worringen	4	282	10	120.3
2021-03-11	Zollstock	3	606	23	113.2
2021-03-11	Zündorf	4	264	5	50.8
2021-03-12	Altstadt/Nord	2	596	7	41.2
2021-03-12	Altstadt/Süd	3	838	19	74.1
2021-03-12	Bayenthal	0	224	5	56.8
2021-03-12	Bickendorf	7	535	21	153.7
2021-03-12	Bilderstöckchen	4	490	10	79.3
2021-03-12	Blumenberg	0	186	1	23.3
2021-03-12	Bocklemünd/Mengenich	0	274	9	105.5
2021-03-12	Braunsfeld	0	306	1	9.5
2021-03-12	Brück	2	242	7	82.6
2021-03-12	Buchforst	4	255	14	227.1
2021-03-12	Buchheim	2	529	10	95.8
2021-03-12	Chorweiler	7	614	17	170.1
2021-03-12	Dellbrück	2	414	9	49.2
2021-03-12	Deutz	0	452	10	72.4
2021-03-12	Dünnwald	0	312	7	75
2021-03-12	Ehrenfeld	4	1048	21	62.3
2021-03-12	Eil	0	271	3	39.3
2021-03-12	Elsdorf	1	52	1	71
2021-03-12	Ensen	0	263	6	93.9
2021-03-12	Esch/Auweiler	1	168	4	70.4
2021-03-12	Finkenberg	0	299	6	117.6
2021-03-12	Flittard	0	198	4	60.6
2021-03-12	Fühlingen	1	59	4	230.8
2021-03-12	Godorf	1	88	3	135.7
2021-03-12	Gremberghoven	1	121	4	168.3
2021-03-12	Grengel	2	172	3	65.7
2021-03-12	Hahnwald	0	36	2	120.3
2021-03-12	Heimersdorf	2	217	8	155
2021-03-12	Höhenberg	5	462	18	170.5
2021-03-12	Höhenhaus	2	397	10	78.5
2021-03-12	Holweide	0	639	7	40.8
2021-03-12	Humboldt/Gremberg	4	538	10	79.2
2021-03-12	Immendorf	0	40	1	60.2
2021-03-12	Junkersdorf	2	321	9	71.1
2021-03-12	Kalk	3	943	26	129.2
2021-03-12	Klettenberg	2	249	7	78.4
2021-03-12	Langel	0	68	1	34.9
2021-03-12	Libur	0	24	0	0
2021-03-12	Lind	1	83	1	33.1
2021-03-12	Lindenthal	1	849	8	29.6
2021-03-12	Lindweiler	0	133	2	71.1
2021-03-12	Longerich	1	374	10	87.3
2021-03-12	Lövenich	0	147	6	80.4
2021-03-12	Marienburg	0	184	5	82.2
2021-03-12	Mauenheim	0	186	11	230.9
2021-03-12	Merheim	2	387	7	78.4
2021-03-12	Merkenich	1	142	5	102.2
2021-03-12	Meschenich	3	342	15	239.2
2021-03-12	Mülheim	8	1456	44	124.2
2021-03-12	Müngersdorf	1	336	2	26.4
2021-03-12	Neubrück	1	421	14	199.3
2021-03-12	Neuehrenfeld	8	752	12	58
2021-03-12	Neustadt/Nord	1	691	12	46.9
2021-03-12	Neustadt/Süd	4	928	26	76.2
2021-03-12	Niehl	2	651	22	130.8
2021-03-12	Nippes	2	1012	28	90.1
2021-03-12	Ossendorf	2	377	5	52.5
2021-03-12	Ostheim	1	496	7	65.3
2021-03-12	Pesch	2	204	28	429.8
2021-03-12	Poll	3	323	9	95
2021-03-12	Porz	1	509	16	128.4
2021-03-12	Raderberg	1	261	12	211.1
2021-03-12	Raderthal	3	113	3	73.5
2021-03-12	Rath/Heumar	2	230	8	81.2
2021-03-12	Riehl	1	425	9	86.5
2021-03-12	Rodenkirchen	2	468	12	81.8
2021-03-12	Roggendorf/Thenhoven	0	180	6	170.8
2021-03-12	Rondorf	2	233	6	77.1
2021-03-12	Seeberg	4	403	16	182.4
2021-03-12	Stammheim	2	262	9	132.1
2021-03-12	Sülz	1	824	20	62.5
2021-03-12	Sürth	2	266	19	214.6
2021-03-12	Urbach	1	365	8	74.9
2021-03-12	Vingst	3	459	16	158.1
2021-03-12	Vogelsang	4	218	4	58.9
2021-03-12	Volkhoven/Weiler	0	245	8	165.4
2021-03-12	Wahn	2	205	6	104
2021-03-12	Wahnheide	1	224	3	45.6
2021-03-12	Weiden	2	482	11	73.9
2021-03-12	Weidenpesch	1	466	11	92.5
2021-03-12	Weiß	2	91	4	83.1
2021-03-12	Westhoven	1	134	7	146.2
2021-03-12	Widdersdorf	5	288	11	120.7
2021-03-12	Worringen	1	283	9	108.3
2021-03-12	Zollstock	4	610	25	123
2021-03-12	Zündorf	0	264	5	50.8
2021-03-13	Altstadt/Nord	4	600	11	64.7
2021-03-13	Altstadt/Süd	2	840	17	66.3
2021-03-13	Bayenthal	0	224	5	56.8
2021-03-13	Bickendorf	1	536	22	161
2021-03-13	Bilderstöckchen	1	491	11	87.2
2021-03-13	Blumenberg	0	186	1	23.3
2021-03-13	Bocklemünd/Mengenich	0	274	9	105.5
2021-03-13	Braunsfeld	2	308	3	28.4
2021-03-13	Brück	0	242	7	82.6
2021-03-13	Buchforst	1	256	15	243.3
2021-03-13	Buchheim	1	530	10	95.8
2021-03-13	Chorweiler	0	614	14	140
2021-03-13	Dellbrück	0	414	4	21.9
2021-03-13	Deutz	0	452	10	72.4
2021-03-13	Dünnwald	0	312	3	32.1
2021-03-13	Ehrenfeld	3	1051	21	62.3
2021-03-13	Eil	0	271	1	13.1
2021-03-13	Elsdorf	0	52	1	71
2021-03-13	Ensen	0	263	6	93.9
2021-03-13	Esch/Auweiler	0	168	4	70.4
2021-03-13	Finkenberg	0	299	6	117.6
2021-03-13	Flittard	0	198	4	60.6
2021-03-13	Fühlingen	0	59	1	57.7
2021-03-13	Godorf	0	88	3	135.7
2021-03-13	Gremberghoven	0	121	3	126.2
2021-03-13	Grengel	1	173	4	87.7
2021-03-13	Hahnwald	0	36	2	120.3
2021-03-13	Heimersdorf	0	217	8	155
2021-03-13	Höhenberg	4	466	20	189.5
2021-03-13	Höhenhaus	0	397	10	78.5
2021-03-13	Holweide	1	640	6	35
2021-03-13	Humboldt/Gremberg	1	539	11	87.2
2021-03-13	Immendorf	0	40	1	60.2
2021-03-13	Junkersdorf	2	323	11	86.9
2021-03-13	Kalk	0	943	24	119.2
2021-03-13	Klettenberg	3	252	10	111.9
2021-03-13	Langel	1	69	2	69.8
2021-03-13	Libur	0	24	0	0
2021-03-13	Lind	1	84	2	66.2
2021-03-13	Lindenthal	4	853	10	37
2021-03-13	Lindweiler	0	133	2	71.1
2021-03-13	Longerich	3	377	12	104.8
2021-03-13	Lövenich	1	148	7	93.8
2021-03-13	Marienburg	0	184	4	65.8
2021-03-13	Mauenheim	1	187	10	210
2021-03-13	Merheim	0	387	7	78.4
2021-03-13	Merkenich	2	144	5	102.2
2021-03-13	Meschenich	1	343	16	255.1
2021-03-13	Mülheim	8	1464	49	138.3
2021-03-13	Müngersdorf	1	337	3	39.6
2021-03-13	Neubrück	3	424	14	199.3
2021-03-13	Neuehrenfeld	2	754	14	67.6
2021-03-13	Neustadt/Nord	3	694	13	50.8
2021-03-13	Neustadt/Süd	4	932	27	79.2
2021-03-13	Niehl	7	658	27	160.6
2021-03-13	Nippes	3	1015	27	86.9
2021-03-13	Ossendorf	2	379	7	73.5
2021-03-13	Ostheim	2	498	9	84
2021-03-13	Pesch	4	208	32	491.2
2021-03-13	Poll	0	323	8	84.5
2021-03-13	Porz	4	513	20	160.5
2021-03-13	Raderberg	0	261	12	211.1
2021-03-13	Raderthal	0	113	3	73.5
2021-03-13	Rath/Heumar	1	231	8	81.2
2021-03-13	Riehl	1	426	9	86.5
2021-03-13	Rodenkirchen	2	470	12	81.8
2021-03-13	Roggendorf/Thenhoven	1	181	6	170.8
2021-03-13	Rondorf	0	233	4	51.4
2021-03-13	Seeberg	2	405	18	205.2
2021-03-13	Stammheim	0	262	9	132.1
2021-03-13	Sülz	1	825	18	56.3
2021-03-13	Sürth	2	268	21	237.2
2021-03-13	Urbach	2	367	8	74.9
2021-03-13	Vingst	2	461	17	168
2021-03-13	Vogelsang	1	219	5	73.6
2021-03-13	Volkhoven/Weiler	3	248	9	186.1
2021-03-13	Wahn	1	206	7	121.4
2021-03-13	Wahnheide	0	224	2	30.4
2021-03-13	Weiden	4	486	15	100.8
2021-03-13	Weidenpesch	1	467	12	100.9
2021-03-13	Weiß	0	91	4	83.1
2021-03-13	Westhoven	2	136	7	146.2
2021-03-13	Widdersdorf	1	289	12	131.7
2021-03-13	Worringen	0	283	7	84.2
2021-03-13	Zollstock	4	614	25	123
2021-03-13	Zündorf	0	264	5	50.8
2021-03-14	Altstadt/Nord	0	600	11	64.7
2021-03-14	Altstadt/Süd	0	840	16	62.4
2021-03-14	Bayenthal	0	224	5	56.8
2021-03-14	Bickendorf	4	540	24	175.6
2021-03-14	Bilderstöckchen	2	493	13	103.1
2021-03-14	Blumenberg	1	187	2	46.6
2021-03-14	Bocklemünd/Mengenich	1	275	10	117.2
2021-03-14	Braunsfeld	1	309	4	37.8
2021-03-14	Brück	1	243	8	94.4
2021-03-14	Buchforst	0	256	15	243.3
2021-03-14	Buchheim	3	533	13	124.5
2021-03-14	Chorweiler	3	617	17	170.1
2021-03-14	Dellbrück	0	414	4	21.9
2021-03-14	Deutz	1	453	10	72.4
2021-03-14	Dünnwald	1	313	4	42.9
2021-03-14	Ehrenfeld	0	1051	20	59.3
2021-03-14	Eil	0	271	1	13.1
2021-03-14	Elsdorf	0	52	1	71
2021-03-14	Ensen	1	264	7	109.6
2021-03-14	Esch/Auweiler	0	168	4	70.4
2021-03-14	Finkenberg	0	299	6	117.6
2021-03-14	Flittard	0	198	4	60.6
2021-03-14	Fühlingen	0	59	1	57.7
2021-03-14	Godorf	0	88	3	135.7
2021-03-14	Gremberghoven	0	121	3	126.2
2021-03-14	Grengel	0	173	4	87.7
2021-03-14	Hahnwald	0	36	2	120.3
2021-03-14	Heimersdorf	2	219	10	193.8
2021-03-14	Höhenberg	2	468	22	208.4
2021-03-14	Höhenhaus	0	397	9	70.6
2021-03-14	Holweide	3	643	8	46.6
2021-03-14	Humboldt/Gremberg	2	541	12	95.1
2021-03-14	Immendorf	0	40	0	0
2021-03-14	Junkersdorf	0	323	10	79
2021-03-14	Kalk	2	945	25	124.2
2021-03-14	Klettenberg	0	252	10	111.9
2021-03-14	Langel	0	69	2	69.8
2021-03-14	Libur	0	24	0	0
2021-03-14	Lind	0	84	2	66.2
2021-03-14	Lindenthal	1	854	11	40.7
2021-03-14	Lindweiler	1	134	3	106.6
2021-03-14	Longerich	0	377	11	96.1
2021-03-14	Lövenich	0	148	6	80.4
2021-03-14	Marienburg	0	184	4	65.8
2021-03-14	Mauenheim	1	188	10	210
2021-03-14	Merheim	3	390	10	112
2021-03-14	Merkenich	0	144	5	102.2
2021-03-14	Meschenich	0	343	16	255.1
2021-03-14	Mülheim	4	1468	48	135.5
2021-03-14	Müngersdorf	0	337	3	39.6
2021-03-14	Neubrück	0	424	13	185.1
2021-03-14	Neuehrenfeld	2	756	16	77.3
2021-03-14	Neustadt/Nord	3	697	16	62.5
2021-03-14	Neustadt/Süd	3	935	28	82.1
2021-03-14	Niehl	1	659	28	166.5
2021-03-14	Nippes	3	1018	28	90.1
2021-03-14	Ossendorf	1	380	8	84.1
2021-03-14	Ostheim	2	500	11	102.7
2021-03-14	Pesch	2	210	33	506.5
2021-03-14	Poll	0	323	8	84.5
2021-03-14	Porz	2	515	21	168.6
2021-03-14	Raderberg	0	261	9	158.3
2021-03-14	Raderthal	0	113	3	73.5
2021-03-14	Rath/Heumar	1	232	8	81.2
2021-03-14	Riehl	0	426	9	86.5
2021-03-14	Rodenkirchen	2	472	13	88.6
2021-03-14	Roggendorf/Thenhoven	0	181	6	170.8
2021-03-14	Rondorf	1	234	5	64.3
2021-03-14	Seeberg	2	407	20	228.1
2021-03-14	Stammheim	1	263	9	132.1
2021-03-14	Sülz	2	827	20	62.5
2021-03-14	Sürth	0	268	21	237.2
2021-03-14	Urbach	1	368	9	84.2
2021-03-14	Vingst	5	466	21	207.5
2021-03-14	Vogelsang	0	219	5	73.6
2021-03-14	Volkhoven/Weiler	2	250	10	206.7
2021-03-14	Wahn	0	206	7	121.4
2021-03-14	Wahnheide	0	224	2	30.4
2021-03-14	Weiden	1	487	16	107.5
2021-03-14	Weidenpesch	0	467	12	100.9
2021-03-14	Weiß	1	92	5	103.9
2021-03-14	Westhoven	1	137	8	167.1
2021-03-14	Widdersdorf	0	289	11	120.7
2021-03-14	Worringen	0	283	6	72.2
2021-03-14	Zollstock	3	617	28	137.8
2021-03-14	Zündorf	0	264	5	50.8
2021-03-15	Altstadt/Nord	0	600	11	64.7
2021-03-15	Altstadt/Süd	5	845	20	78
2021-03-15	Bayenthal	0	224	4	45.4
2021-03-15	Bickendorf	9	549	30	219.6
2021-03-15	Bilderstöckchen	0	493	12	95.2
2021-03-15	Blumenberg	0	187	2	46.6
2021-03-15	Bocklemünd/Mengenich	0	275	9	105.5
2021-03-15	Braunsfeld	2	311	6	56.8
2021-03-15	Brück	0	243	5	59
2021-03-15	Buchforst	0	256	14	227.1
2021-03-15	Buchheim	4	537	16	153.3
2021-03-15	Chorweiler	2	619	16	160
2021-03-15	Dellbrück	1	415	4	21.9
2021-03-15	Deutz	1	454	10	72.4
2021-03-15	Dünnwald	0	313	2	21.4
2021-03-15	Ehrenfeld	2	1053	21	62.3
2021-03-15	Eil	1	272	2	26.2
2021-03-15	Elsdorf	0	52	1	71
2021-03-15	Ensen	0	264	5	78.3
2021-03-15	Esch/Auweiler	2	170	6	105.7
2021-03-15	Finkenberg	1	300	5	98
2021-03-15	Flittard	0	198	4	60.6
2021-03-15	Fühlingen	0	59	1	57.7
2021-03-15	Godorf	0	88	3	135.7
2021-03-15	Gremberghoven	1	122	3	126.2
2021-03-15	Grengel	1	174	5	109.6
2021-03-15	Hahnwald	0	36	2	120.3
2021-03-15	Heimersdorf	1	220	9	174.4
2021-03-15	Höhenberg	0	468	22	208.4
2021-03-15	Höhenhaus	1	398	10	78.5
2021-03-15	Holweide	1	644	9	52.5
2021-03-15	Humboldt/Gremberg	5	546	17	134.7
2021-03-15	Immendorf	1	41	1	60.2
2021-03-15	Junkersdorf	0	323	10	79
2021-03-15	Kalk	2	947	24	119.2
2021-03-15	Klettenberg	0	252	9	100.8
2021-03-15	Langel	0	69	2	69.8
2021-03-15	Libur	0	24	0	0
2021-03-15	Lind	0	84	2	66.2
2021-03-15	Lindenthal	1	855	11	40.7
2021-03-15	Lindweiler	1	135	4	142.2
2021-03-15	Longerich	1	378	11	96.1
2021-03-15	Lövenich	0	148	6	80.4
2021-03-15	Marienburg	0	184	4	65.8
2021-03-15	Mauenheim	0	188	8	168
2021-03-15	Merheim	1	391	9	100.8
2021-03-15	Merkenich	1	145	6	122.6
2021-03-15	Meschenich	1	344	14	223.2
2021-03-15	Mülheim	8	1476	52	146.8
2021-03-15	Müngersdorf	0	337	2	26.4
2021-03-15	Neubrück	2	426	15	213.6
2021-03-15	Neuehrenfeld	3	759	18	87
2021-03-15	Neustadt/Nord	2	699	16	62.5
2021-03-15	Neustadt/Süd	9	944	36	105.5
2021-03-15	Niehl	3	662	28	166.5
2021-03-15	Nippes	0	1018	27	86.9
2021-03-15	Ossendorf	0	380	7	73.5
2021-03-15	Ostheim	1	501	9	84
2021-03-15	Pesch	1	211	32	491.2
2021-03-15	Poll	0	323	6	63.3
2021-03-15	Porz	5	520	25	200.7
2021-03-15	Raderberg	2	263	10	175.9
2021-03-15	Raderthal	1	114	4	97.9
2021-03-15	Rath/Heumar	1	233	9	91.3
2021-03-15	Riehl	1	427	8	76.9
2021-03-15	Rodenkirchen	1	473	14	95.5
2021-03-15	Roggendorf/Thenhoven	1	182	7	199.3
2021-03-15	Rondorf	1	235	5	64.3
2021-03-15	Seeberg	6	413	23	262.3
2021-03-15	Stammheim	2	265	11	161.5
2021-03-15	Sülz	0	827	18	56.3
2021-03-15	Sürth	2	270	21	237.2
2021-03-15	Urbach	1	369	9	84.2
2021-03-15	Vingst	4	470	24	237.1
2021-03-15	Vogelsang	0	219	5	73.6
2021-03-15	Volkhoven/Weiler	1	251	9	186.1
2021-03-15	Wahn	5	211	12	208
2021-03-15	Wahnheide	2	226	4	60.8
2021-03-15	Weiden	1	488	14	94.1
2021-03-15	Weidenpesch	4	471	16	134.5
2021-03-15	Weiß	0	92	5	103.9
2021-03-15	Westhoven	1	138	8	167.1
2021-03-15	Widdersdorf	0	289	11	120.7
2021-03-15	Worringen	3	286	9	108.3
2021-03-15	Zollstock	3	620	25	123
2021-03-15	Zündorf	1	265	5	50.8
2021-03-16	Altstadt/Nord	2	602	12	70.5
2021-03-16	Altstadt/Süd	4	849	22	85.8
2021-03-16	Bayenthal	0	224	3	34.1
2021-03-16	Bickendorf	1	550	29	212.2
2021-03-16	Bilderstöckchen	1	494	12	95.2
2021-03-16	Blumenberg	1	188	3	69.9
2021-03-16	Bocklemünd/Mengenich	3	278	9	105.5
2021-03-16	Braunsfeld	1	312	7	66.2
2021-03-16	Brück	2	245	6	70.8
2021-03-16	Buchforst	2	258	12	194.6
2021-03-16	Buchheim	4	541	18	172.4
2021-03-16	Chorweiler	5	624	17	170.1
2021-03-16	Dellbrück	1	416	5	27.3
2021-03-16	Deutz	2	456	12	86.8
2021-03-16	Dünnwald	2	315	4	42.9
2021-03-16	Ehrenfeld	3	1056	19	56.3
2021-03-16	Eil	4	276	5	65.5
2021-03-16	Elsdorf	0	52	1	71
2021-03-16	Ensen	1	265	5	78.3
2021-03-16	Esch/Auweiler	0	170	6	105.7
2021-03-16	Finkenberg	3	303	8	156.8
2021-03-16	Flittard	1	199	4	60.6
2021-03-16	Fühlingen	0	59	1	57.7
2021-03-16	Godorf	1	89	2	90.5
2021-03-16	Gremberghoven	1	123	4	168.3
2021-03-16	Grengel	0	174	5	109.6
2021-03-16	Hahnwald	0	36	1	60.2
2021-03-16	Heimersdorf	1	221	8	155
2021-03-16	Höhenberg	3	471	24	227.4
2021-03-16	Höhenhaus	0	398	7	54.9
2021-03-16	Holweide	0	644	8	46.6
2021-03-16	Humboldt/Gremberg	5	551	18	142.6
2021-03-16	Immendorf	1	42	2	120.3
2021-03-16	Junkersdorf	2	325	10	79
2021-03-16	Kalk	2	949	23	114.3
2021-03-16	Klettenberg	0	252	9	100.8
2021-03-16	Langel	0	69	2	69.8
2021-03-16	Libur	0	24	0	0
2021-03-16	Lind	0	84	2	66.2
2021-03-16	Lindenthal	1	856	11	40.7
2021-03-16	Lindweiler	0	135	4	142.2
2021-03-16	Longerich	2	380	11	96.1
2021-03-16	Lövenich	0	148	6	80.4
2021-03-16	Marienburg	4	188	5	82.2
2021-03-16	Mauenheim	1	189	8	168
2021-03-16	Merheim	1	392	9	100.8
2021-03-16	Merkenich	0	145	4	81.7
2021-03-16	Meschenich	5	349	15	239.2
2021-03-16	Mülheim	7	1483	53	149.6
2021-03-16	Müngersdorf	1	338	3	39.6
2021-03-16	Neubrück	1	427	14	199.3
2021-03-16	Neuehrenfeld	5	764	23	111.1
2021-03-16	Neustadt/Nord	4	703	18	70.3
2021-03-16	Neustadt/Süd	2	946	38	111.4
2021-03-16	Niehl	5	667	29	172.5
2021-03-16	Nippes	6	1024	24	77.2
2021-03-16	Ossendorf	0	380	6	63
2021-03-16	Ostheim	1	502	8	74.7
2021-03-16	Pesch	2	213	14	214.9
2021-03-16	Poll	0	323	4	42.2
2021-03-16	Porz	2	522	20	160.5
2021-03-16	Raderberg	0	263	8	140.7
2021-03-16	Raderthal	0	114	4	97.9
2021-03-16	Rath/Heumar	1	234	9	91.3
2021-03-16	Riehl	0	427	6	57.7
2021-03-16	Rodenkirchen	1	474	14	95.5
2021-03-16	Roggendorf/Thenhoven	3	185	9	256.2
2021-03-16	Rondorf	0	235	4	51.4
2021-03-16	Seeberg	2	415	21	239.5
2021-03-16	Stammheim	0	265	11	161.5
2021-03-16	Sülz	2	829	17	53.1
2021-03-16	Sürth	2	272	19	214.6
2021-03-16	Urbach	8	377	16	149.7
2021-03-16	Vingst	3	473	24	237.1
2021-03-16	Vogelsang	0	219	5	73.6
2021-03-16	Volkhoven/Weiler	3	254	12	248.1
2021-03-16	Wahn	0	211	10	173.4
2021-03-16	Wahnheide	0	226	4	60.8
2021-03-16	Weiden	1	489	15	100.8
2021-03-16	Weidenpesch	3	474	15	126.1
2021-03-16	Weiß	0	92	5	103.9
2021-03-16	Westhoven	1	139	8	167.1
2021-03-16	Widdersdorf	1	290	10	109.7
2021-03-16	Worringen	2	288	11	132.3
2021-03-16	Zollstock	0	620	22	108.3
2021-03-16	Zündorf	2	267	7	71.1
2021-03-17	Altstadt/Nord	2	604	13	76.4
2021-03-17	Altstadt/Süd	6	855	24	93.5
2021-03-17	Bayenthal	0	224	2	22.7
2021-03-17	Bickendorf	5	555	28	204.9
2021-03-17	Bilderstöckchen	4	498	14	111
2021-03-17	Blumenberg	2	190	4	93.2
2021-03-17	Bocklemünd/Mengenich	0	278	7	82.1
2021-03-17	Braunsfeld	2	314	9	85.1
2021-03-17	Brück	1	246	7	82.6
2021-03-17	Buchforst	0	258	9	146
2021-03-17	Buchheim	3	544	20	191.6
2021-03-17	Chorweiler	11	635	28	280.1
2021-03-17	Dellbrück	2	418	7	38.3
2021-03-17	Deutz	4	460	12	86.8
2021-03-17	Dünnwald	2	317	5	53.6
2021-03-17	Ehrenfeld	5	1061	21	62.3
2021-03-17	Eil	2	278	7	91.7
2021-03-17	Elsdorf	1	53	2	141.9
2021-03-17	Ensen	0	265	4	62.6
2021-03-17	Esch/Auweiler	1	171	5	88.1
2021-03-17	Finkenberg	4	307	11	215.6
2021-03-17	Flittard	1	200	4	60.6
2021-03-17	Fühlingen	0	59	1	57.7
2021-03-17	Godorf	1	90	3	135.7
2021-03-17	Gremberghoven	2	125	6	252.4
2021-03-17	Grengel	1	175	6	131.5
2021-03-17	Hahnwald	1	37	1	60.2
2021-03-17	Heimersdorf	1	222	8	155
2021-03-17	Höhenberg	5	476	28	265.3
2021-03-17	Höhenhaus	2	400	6	47.1
2021-03-17	Holweide	8	652	15	87.5
2021-03-17	Humboldt/Gremberg	1	552	18	142.6
2021-03-17	Immendorf	0	42	2	120.3
2021-03-17	Junkersdorf	1	326	8	63.2
2021-03-17	Kalk	6	955	17	84.5
2021-03-17	Klettenberg	4	256	12	134.3
2021-03-17	Langel	1	70	3	104.7
2021-03-17	Libur	2	26	2	222.5
2021-03-17	Lind	1	85	3	99.3
2021-03-17	Lindenthal	4	860	15	55.6
2021-03-17	Lindweiler	0	135	4	142.2
2021-03-17	Longerich	2	382	11	96.1
2021-03-17	Lövenich	0	148	3	40.2
2021-03-17	Marienburg	2	190	7	115.1
2021-03-17	Mauenheim	2	191	6	126
2021-03-17	Merheim	6	398	14	156.8
2021-03-17	Merkenich	1	146	5	102.2
2021-03-17	Meschenich	4	353	17	271.1
2021-03-17	Mülheim	7	1490	50	141.1
2021-03-17	Müngersdorf	0	338	3	39.6
2021-03-17	Neubrück	2	429	14	199.3
2021-03-17	Neuehrenfeld	4	768	26	125.6
2021-03-17	Neustadt/Nord	4	707	19	74.2
2021-03-17	Neustadt/Süd	5	951	34	99.7
2021-03-17	Niehl	6	673	32	190.3
2021-03-17	Nippes	7	1031	26	83.7
2021-03-17	Ossendorf	2	382	7	73.5
2021-03-17	Ostheim	7	509	14	130.6
2021-03-17	Pesch	4	217	15	230.2
2021-03-17	Poll	0	323	4	42.2
2021-03-17	Porz	1	523	19	152.5
2021-03-17	Raderberg	1	264	5	88
2021-03-17	Raderthal	1	115	5	122.4
2021-03-17	Rath/Heumar	2	236	9	91.3
2021-03-17	Riehl	2	429	6	57.7
2021-03-17	Rodenkirchen	1	475	12	81.8
2021-03-17	Roggendorf/Thenhoven	6	191	14	398.5
2021-03-17	Rondorf	0	235	4	51.4
2021-03-17	Seeberg	8	423	28	319.3
2021-03-17	Stammheim	0	265	8	117.4
2021-03-17	Sülz	3	832	16	50
2021-03-17	Sürth	0	272	15	169.4
2021-03-17	Urbach	2	379	17	159.1
2021-03-17	Vingst	6	479	25	247
2021-03-17	Vogelsang	2	221	7	103
2021-03-17	Volkhoven/Weiler	2	256	13	268.8
2021-03-17	Wahn	0	211	9	156
2021-03-17	Wahnheide	0	226	4	60.8
2021-03-17	Weiden	2	491	13	87.3
2021-03-17	Weidenpesch	5	479	18	151.3
2021-03-17	Weiß	0	92	4	83.1
2021-03-17	Westhoven	0	139	8	167.1
2021-03-17	Widdersdorf	0	290	8	87.8
2021-03-17	Worringen	2	290	12	144.3
2021-03-17	Zollstock	5	625	22	108.3
2021-03-17	Zündorf	1	268	8	81.2
2021-03-18	Altstadt/Nord	3	607	13	76.4
2021-03-18	Altstadt/Süd	0	855	20	78
2021-03-18	Bayenthal	0	224	0	0
2021-03-18	Bickendorf	4	559	31	226.9
2021-03-18	Bilderstöckchen	2	500	14	111
2021-03-18	Blumenberg	3	193	7	163.2
2021-03-18	Bocklemünd/Mengenich	5	283	9	105.5
2021-03-18	Braunsfeld	1	315	9	85.1
2021-03-18	Brück	1	247	7	82.6
2021-03-18	Buchforst	0	258	7	113.5
2021-03-18	Buchheim	1	545	18	172.4
2021-03-18	Chorweiler	3	638	31	310.1
2021-03-18	Dellbrück	2	420	8	43.7
2021-03-18	Deutz	1	461	9	65.1
2021-03-18	Dünnwald	2	319	7	75
2021-03-18	Ehrenfeld	5	1066	22	65.2
2021-03-18	Eil	6	284	13	170.3
2021-03-18	Elsdorf	0	53	2	141.9
2021-03-18	Ensen	1	266	3	47
2021-03-18	Esch/Auweiler	0	171	4	70.4
2021-03-18	Finkenberg	4	311	12	235.2
2021-03-18	Flittard	0	200	2	30.3
2021-03-18	Fühlingen	0	59	1	57.7
2021-03-18	Godorf	1	91	4	181
2021-03-18	Gremberghoven	0	125	5	210.3
2021-03-18	Grengel	1	176	6	131.5
2021-03-18	Hahnwald	0	37	1	60.2
2021-03-18	Heimersdorf	0	222	7	135.7
2021-03-18	Höhenberg	1	477	20	189.5
2021-03-18	Höhenhaus	0	400	5	39.2
2021-03-18	Holweide	4	656	17	99.1
2021-03-18	Humboldt/Gremberg	3	555	21	166.4
2021-03-18	Immendorf	0	42	2	120.3
2021-03-18	Junkersdorf	0	326	7	55.3
2021-03-18	Kalk	1	956	16	79.5
2021-03-18	Klettenberg	1	257	10	111.9
2021-03-18	Langel	1	71	3	104.7
2021-03-18	Libur	0	26	2	222.5
2021-03-18	Lind	0	85	3	99.3
2021-03-18	Lindenthal	5	865	17	63
2021-03-18	Lindweiler	1	136	3	106.6
2021-03-18	Longerich	1	383	10	87.3
2021-03-18	Lövenich	0	148	1	13.4
2021-03-18	Marienburg	0	190	6	98.6
2021-03-18	Mauenheim	2	193	7	147
2021-03-18	Merheim	3	401	16	179.3
2021-03-18	Merkenich	2	148	7	143.1
2021-03-18	Meschenich	1	354	15	239.2
2021-03-18	Mülheim	7	1497	49	138.3
2021-03-18	Müngersdorf	0	338	3	39.6
2021-03-18	Neubrück	0	429	9	128.2
2021-03-18	Neuehrenfeld	3	771	27	130.4
2021-03-18	Neustadt/Nord	2	709	19	74.2
2021-03-18	Neustadt/Süd	7	958	34	99.7
2021-03-18	Niehl	5	678	29	172.5
2021-03-18	Nippes	3	1034	24	77.2
2021-03-18	Ossendorf	4	386	11	115.6
2021-03-18	Ostheim	1	510	15	140
2021-03-18	Pesch	3	220	18	276.3
2021-03-18	Poll	0	323	3	31.7
2021-03-18	Porz	2	525	17	136.4
2021-03-18	Raderberg	0	264	4	70.4
2021-03-18	Raderthal	1	116	6	146.9
2021-03-18	Rath/Heumar	1	237	9	91.3
2021-03-18	Riehl	3	432	8	76.9
2021-03-18	Rodenkirchen	2	477	11	75
2021-03-18	Roggendorf/Thenhoven	3	194	14	398.5
2021-03-18	Rondorf	0	235	4	51.4
2021-03-18	Seeberg	5	428	29	330.7
2021-03-18	Stammheim	3	268	8	117.4
2021-03-18	Sülz	2	834	11	34.4
2021-03-18	Sürth	1	273	9	101.7
2021-03-18	Urbach	5	384	20	187.2
2021-03-18	Vingst	7	486	30	296.4
2021-03-18	Vogelsang	0	221	7	103
2021-03-18	Volkhoven/Weiler	2	258	13	268.8
2021-03-18	Wahn	0	211	8	138.7
2021-03-18	Wahnheide	0	226	3	45.6
2021-03-18	Weiden	0	491	11	73.9
2021-03-18	Weidenpesch	3	482	17	142.9
2021-03-18	Weiß	1	93	4	83.1
2021-03-18	Westhoven	0	139	6	125.3
2021-03-18	Widdersdorf	0	290	7	76.8
2021-03-18	Worringen	0	290	8	96.2
2021-03-18	Zollstock	5	630	24	118.1
2021-03-18	Zündorf	0	268	4	40.6
2021-03-19	Altstadt/Nord	3	610	14	82.3
2021-03-19	Altstadt/Süd	2	857	19	74.1
2021-03-19	Bayenthal	2	226	2	22.7
2021-03-19	Bickendorf	5	564	29	212.2
2021-03-19	Bilderstöckchen	1	501	11	87.2
2021-03-19	Blumenberg	0	193	7	163.2
2021-03-19	Bocklemünd/Mengenich	1	284	10	117.2
2021-03-19	Braunsfeld	1	316	10	94.6
2021-03-19	Brück	2	249	7	82.6
2021-03-19	Buchforst	1	259	4	64.9
2021-03-19	Buchheim	3	548	19	182
2021-03-19	Chorweiler	4	642	28	280.1
2021-03-19	Dellbrück	1	421	7	38.3
2021-03-19	Deutz	5	466	14	101.3
2021-03-19	Dünnwald	0	319	7	75
2021-03-19	Ehrenfeld	5	1071	23	68.2
2021-03-19	Eil	3	287	16	209.6
2021-03-19	Elsdorf	0	53	1	71
2021-03-19	Ensen	2	268	5	78.3
2021-03-19	Esch/Auweiler	0	171	3	52.8
2021-03-19	Finkenberg	3	314	15	294.1
2021-03-19	Flittard	0	200	2	30.3
2021-03-19	Fühlingen	0	59	0	0
2021-03-19	Godorf	1	92	4	181
2021-03-19	Gremberghoven	2	127	6	252.4
2021-03-19	Grengel	0	176	4	87.7
2021-03-19	Hahnwald	0	37	1	60.2
2021-03-19	Heimersdorf	1	223	6	116.3
2021-03-19	Höhenberg	1	478	16	151.6
2021-03-19	Höhenhaus	2	402	5	39.2
2021-03-19	Holweide	1	657	18	105
2021-03-19	Humboldt/Gremberg	3	558	20	158.5
2021-03-19	Immendorf	0	42	2	120.3
2021-03-19	Junkersdorf	4	330	9	71.1
2021-03-19	Kalk	9	965	22	109.3
2021-03-19	Klettenberg	4	261	12	134.3
2021-03-19	Langel	0	71	3	104.7
2021-03-19	Libur	0	26	2	222.5
2021-03-19	Lind	0	85	2	66.2
2021-03-19	Lindenthal	1	866	17	63
2021-03-19	Lindweiler	0	136	3	106.6
2021-03-19	Longerich	2	385	11	96.1
2021-03-19	Lövenich	2	150	3	40.2
2021-03-19	Marienburg	2	192	8	131.5
2021-03-19	Mauenheim	0	193	7	147
2021-03-19	Merheim	3	404	17	190.5
2021-03-19	Merkenich	2	150	8	163.5
2021-03-19	Meschenich	1	355	13	207.3
2021-03-19	Mülheim	10	1507	51	143.9
2021-03-19	Müngersdorf	0	338	2	26.4
2021-03-19	Neubrück	0	429	8	113.9
2021-03-19	Neuehrenfeld	5	776	24	116
2021-03-19	Neustadt/Nord	1	710	19	74.2
2021-03-19	Neustadt/Süd	0	958	30	87.9
2021-03-19	Niehl	5	683	32	190.3
2021-03-19	Nippes	2	1036	24	77.2
2021-03-19	Ossendorf	0	386	9	94.6
2021-03-19	Ostheim	5	515	19	177.3
2021-03-19	Pesch	2	222	18	276.3
2021-03-19	Poll	0	323	0	0
2021-03-19	Porz	0	525	16	128.4
2021-03-19	Raderberg	0	264	3	52.8
2021-03-19	Raderthal	0	116	3	73.5
2021-03-19	Rath/Heumar	0	237	7	71
2021-03-19	Riehl	0	432	7	67.3
2021-03-19	Rodenkirchen	0	477	9	61.4
2021-03-19	Roggendorf/Thenhoven	0	194	14	398.5
2021-03-19	Rondorf	2	237	4	51.4
2021-03-19	Seeberg	5	433	30	342.1
2021-03-19	Stammheim	1	269	7	102.8
2021-03-19	Sülz	1	835	11	34.4
2021-03-19	Sürth	2	275	9	101.7
2021-03-19	Urbach	0	384	19	177.8
2021-03-19	Vingst	1	487	28	276.7
2021-03-19	Vogelsang	1	222	4	58.9
2021-03-19	Volkhoven/Weiler	1	259	14	289.4
2021-03-19	Wahn	0	211	6	104
2021-03-19	Wahnheide	0	226	2	30.4
2021-03-19	Weiden	6	497	15	100.8
2021-03-19	Weidenpesch	1	483	17	142.9
2021-03-19	Weiß	0	93	2	41.6
2021-03-19	Westhoven	0	139	5	104.4
2021-03-19	Widdersdorf	0	290	2	21.9
2021-03-19	Worringen	0	290	7	84.2
2021-03-19	Zollstock	6	636	26	128
2021-03-19	Zündorf	1	269	5	50.8
2021-03-20	Altstadt/Nord	2	612	12	70.5
2021-03-20	Altstadt/Süd	0	857	17	66.3
2021-03-20	Bayenthal	0	226	2	22.7
2021-03-20	Bickendorf	3	567	31	226.9
2021-03-20	Bilderstöckchen	2	503	12	95.2
2021-03-20	Blumenberg	0	193	7	163.2
2021-03-20	Bocklemünd/Mengenich	1	285	11	128.9
2021-03-20	Braunsfeld	3	319	11	104.1
2021-03-20	Brück	2	251	9	106.2
2021-03-20	Buchforst	0	259	3	48.7
2021-03-20	Buchheim	1	549	19	182
2021-03-20	Chorweiler	1	643	29	290.1
2021-03-20	Dellbrück	2	423	9	49.2
2021-03-20	Deutz	2	468	16	115.8
2021-03-20	Dünnwald	1	320	8	85.7
2021-03-20	Ehrenfeld	8	1079	28	83
2021-03-20	Eil	1	288	17	222.7
2021-03-20	Elsdorf	0	53	1	71
2021-03-20	Ensen	1	269	6	93.9
2021-03-20	Esch/Auweiler	0	171	3	52.8
2021-03-20	Finkenberg	1	315	16	313.7
2021-03-20	Flittard	0	200	2	30.3
2021-03-20	Fühlingen	0	59	0	0
2021-03-20	Godorf	1	93	5	226.2
2021-03-20	Gremberghoven	1	128	7	294.5
2021-03-20	Grengel	2	178	5	109.6
2021-03-20	Hahnwald	0	37	1	60.2
2021-03-20	Heimersdorf	0	223	6	116.3
2021-03-20	Höhenberg	6	484	18	170.5
2021-03-20	Höhenhaus	2	404	7	54.9
2021-03-20	Holweide	2	659	19	110.8
2021-03-20	Humboldt/Gremberg	7	565	26	206
2021-03-20	Immendorf	1	43	3	180.5
2021-03-20	Junkersdorf	4	334	11	86.9
2021-03-20	Kalk	4	969	26	129.2
2021-03-20	Klettenberg	1	262	10	111.9
2021-03-20	Langel	1	72	3	104.7
2021-03-20	Libur	1	27	3	333.7
2021-03-20	Lind	0	85	1	33.1
2021-03-20	Lindenthal	0	866	13	48.1
2021-03-20	Lindweiler	0	136	3	106.6
2021-03-20	Longerich	0	385	8	69.9
2021-03-20	Lövenich	0	150	2	26.8
2021-03-20	Marienburg	3	195	11	180.8
2021-03-20	Mauenheim	5	198	11	230.9
2021-03-20	Merheim	1	405	18	201.7
2021-03-20	Merkenich	1	151	7	143.1
2021-03-20	Meschenich	1	356	13	207.3
2021-03-20	Mülheim	11	1518	54	152.4
2021-03-20	Müngersdorf	0	338	1	13.2
2021-03-20	Neubrück	0	429	5	71.2
2021-03-20	Neuehrenfeld	4	780	26	125.6
2021-03-20	Neustadt/Nord	2	712	18	70.3
2021-03-20	Neustadt/Süd	1	959	27	79.2
2021-03-20	Niehl	1	684	26	154.6
2021-03-20	Nippes	2	1038	23	74
2021-03-20	Ossendorf	1	387	8	84.1
2021-03-20	Ostheim	5	520	22	205.3
2021-03-20	Pesch	2	224	16	245.6
2021-03-20	Poll	3	326	3	31.7
2021-03-20	Porz	0	525	12	96.3
2021-03-20	Raderberg	1	265	4	70.4
2021-03-20	Raderthal	5	121	8	195.9
2021-03-20	Rath/Heumar	1	238	7	71
2021-03-20	Riehl	0	432	6	57.7
2021-03-20	Rodenkirchen	1	478	8	54.5
2021-03-20	Roggendorf/Thenhoven	1	195	14	398.5
2021-03-20	Rondorf	0	237	4	51.4
2021-03-20	Seeberg	3	436	31	353.5
2021-03-20	Stammheim	1	270	8	117.4
2021-03-20	Sülz	6	841	16	50
2021-03-20	Sürth	3	278	10	113
2021-03-20	Urbach	3	387	20	187.2
2021-03-20	Vingst	9	496	35	345.8
2021-03-20	Vogelsang	0	222	3	44.1
2021-03-20	Volkhoven/Weiler	2	261	13	268.8
2021-03-20	Wahn	0	211	5	86.7
2021-03-20	Wahnheide	0	226	2	30.4
2021-03-20	Weiden	0	497	11	73.9
2021-03-20	Weidenpesch	3	486	19	159.7
2021-03-20	Weiß	0	93	2	41.6
2021-03-20	Westhoven	0	139	3	62.7
2021-03-20	Widdersdorf	2	292	3	32.9
2021-03-20	Worringen	2	292	9	108.3
2021-03-20	Zollstock	5	641	27	132.9
2021-03-20	Zündorf	4	273	9	91.4
2021-03-21	Altstadt/Nord	3	615	15	88.2
2021-03-21	Altstadt/Süd	0	857	17	66.3
2021-03-21	Bayenthal	1	227	3	34.1
2021-03-21	Bickendorf	2	569	29	212.2
2021-03-21	Bilderstöckchen	3	506	13	103.1
2021-03-21	Blumenberg	0	193	6	139.9
2021-03-21	Bocklemünd/Mengenich	1	286	11	128.9
2021-03-21	Braunsfeld	1	320	11	104.1
2021-03-21	Brück	2	253	10	118
2021-03-21	Buchforst	0	259	3	48.7
2021-03-21	Buchheim	0	549	16	153.3
2021-03-21	Chorweiler	1	644	27	270.1
2021-03-21	Dellbrück	1	424	10	54.7
2021-03-21	Deutz	2	470	17	123
2021-03-21	Dünnwald	2	322	9	96.4
2021-03-21	Ehrenfeld	7	1086	35	103.8
2021-03-21	Eil	1	289	18	235.8
2021-03-21	Elsdorf	0	53	1	71
2021-03-21	Ensen	2	271	7	109.6
2021-03-21	Esch/Auweiler	0	171	3	52.8
2021-03-21	Finkenberg	0	315	16	313.7
2021-03-21	Flittard	1	201	3	45.4
2021-03-21	Fühlingen	0	59	0	0
2021-03-21	Godorf	0	93	5	226.2
2021-03-21	Gremberghoven	2	130	9	378.6
2021-03-21	Grengel	2	180	7	153.4
2021-03-21	Hahnwald	0	37	1	60.2
2021-03-21	Heimersdorf	2	225	6	116.3
2021-03-21	Höhenberg	3	487	19	180
2021-03-21	Höhenhaus	0	404	7	54.9
2021-03-21	Holweide	0	659	16	93.3
2021-03-21	Humboldt/Gremberg	1	566	25	198.1
2021-03-21	Immendorf	0	43	3	180.5
2021-03-21	Junkersdorf	0	334	11	86.9
2021-03-21	Kalk	5	974	29	144.1
2021-03-21	Klettenberg	0	262	10	111.9
2021-03-21	Langel	2	74	5	174.5
2021-03-21	Libur	0	27	3	333.7
2021-03-21	Lind	0	85	1	33.1
2021-03-21	Lindenthal	2	868	14	51.8
2021-03-21	Lindweiler	0	136	2	71.1
2021-03-21	Longerich	1	386	9	78.6
2021-03-21	Lövenich	1	151	3	40.2
2021-03-21	Marienburg	1	196	12	197.3
2021-03-21	Mauenheim	0	198	10	210
2021-03-21	Merheim	1	406	16	179.3
2021-03-21	Merkenich	2	153	9	183.9
2021-03-21	Meschenich	0	356	13	207.3
2021-03-21	Mülheim	3	1521	53	149.6
2021-03-21	Müngersdorf	0	338	1	13.2
2021-03-21	Neubrück	0	429	5	71.2
2021-03-21	Neuehrenfeld	3	783	27	130.4
2021-03-21	Neustadt/Nord	1	713	16	62.5
2021-03-21	Neustadt/Süd	3	962	27	79.2
2021-03-21	Niehl	1	685	26	154.6
2021-03-21	Nippes	1	1039	21	67.6
2021-03-21	Ossendorf	1	388	8	84.1
2021-03-21	Ostheim	0	520	20	186.6
2021-03-21	Pesch	2	226	16	245.6
2021-03-21	Poll	0	326	3	31.7
2021-03-21	Porz	2	527	12	96.3
2021-03-21	Raderberg	1	266	5	88
2021-03-21	Raderthal	1	122	9	220.4
2021-03-21	Rath/Heumar	2	240	8	81.2
2021-03-21	Riehl	0	432	6	57.7
2021-03-21	Rodenkirchen	1	479	7	47.7
2021-03-21	Roggendorf/Thenhoven	0	195	14	398.5
2021-03-21	Rondorf	0	237	3	38.6
2021-03-21	Seeberg	2	438	31	353.5
2021-03-21	Stammheim	0	270	7	102.8
2021-03-21	Sülz	1	842	15	46.9
2021-03-21	Sürth	0	278	10	113
2021-03-21	Urbach	0	387	19	177.8
2021-03-21	Vingst	0	496	30	296.4
2021-03-21	Vogelsang	1	223	4	58.9
2021-03-21	Volkhoven/Weiler	0	261	11	227.4
2021-03-21	Wahn	2	213	7	121.4
2021-03-21	Wahnheide	2	228	4	60.8
2021-03-21	Weiden	0	497	10	67.2
2021-03-21	Weidenpesch	2	488	21	176.5
2021-03-21	Weiß	0	93	1	20.8
2021-03-21	Westhoven	0	139	2	41.8
2021-03-21	Widdersdorf	3	295	6	65.8
2021-03-21	Worringen	1	293	10	120.3
2021-03-21	Zollstock	4	645	28	137.8
2021-03-21	Zündorf	0	273	9	91.4
2021-03-22	Altstadt/Nord	3	618	18	105.8
2021-03-22	Altstadt/Süd	2	859	14	54.6
2021-03-22	Bayenthal	1	228	4	45.4
2021-03-22	Bickendorf	2	571	22	161
2021-03-22	Bilderstöckchen	7	513	20	158.6
2021-03-22	Blumenberg	0	193	6	139.9
2021-03-22	Bocklemünd/Mengenich	1	287	12	140.7
2021-03-22	Braunsfeld	1	321	10	94.6
2021-03-22	Brück	1	254	11	129.8
2021-03-22	Buchforst	1	260	4	64.9
2021-03-22	Buchheim	4	553	16	153.3
2021-03-22	Chorweiler	2	646	27	270.1
2021-03-22	Dellbrück	0	424	9	49.2
2021-03-22	Deutz	1	471	17	123
2021-03-22	Dünnwald	1	323	10	107.2
2021-03-22	Ehrenfeld	5	1091	38	112.7
2021-03-22	Eil	1	290	18	235.8
2021-03-22	Elsdorf	1	54	2	141.9
2021-03-22	Ensen	2	273	9	140.9
2021-03-22	Esch/Auweiler	1	172	2	35.2
2021-03-22	Finkenberg	1	316	16	313.7
2021-03-22	Flittard	0	201	3	45.4
2021-03-22	Fühlingen	0	59	0	0
2021-03-22	Godorf	0	93	5	226.2
2021-03-22	Gremberghoven	1	131	9	378.6
2021-03-22	Grengel	0	180	6	131.5
2021-03-22	Hahnwald	0	37	1	60.2
2021-03-22	Heimersdorf	1	226	6	116.3
2021-03-22	Höhenberg	2	489	21	198.9
2021-03-22	Höhenhaus	0	404	6	47.1
2021-03-22	Holweide	0	659	15	87.5
2021-03-22	Humboldt/Gremberg	0	566	20	158.5
2021-03-22	Immendorf	0	43	2	120.3
2021-03-22	Junkersdorf	1	335	12	94.8
2021-03-22	Kalk	3	977	30	149
2021-03-22	Klettenberg	0	262	10	111.9
2021-03-22	Langel	0	74	5	174.5
2021-03-22	Libur	0	27	3	333.7
2021-03-22	Lind	1	86	2	66.2
2021-03-22	Lindenthal	3	871	16	59.3
2021-03-22	Lindweiler	1	137	2	71.1
2021-03-22	Longerich	0	386	8	69.9
2021-03-22	Lövenich	0	151	3	40.2
2021-03-22	Marienburg	3	199	15	246.6
2021-03-22	Mauenheim	0	198	10	210
2021-03-22	Merheim	3	409	18	201.7
2021-03-22	Merkenich	1	154	9	183.9
2021-03-22	Meschenich	1	357	13	207.3
2021-03-22	Mülheim	6	1527	51	143.9
2021-03-22	Müngersdorf	1	339	2	26.4
2021-03-22	Neubrück	1	430	4	57
2021-03-22	Neuehrenfeld	3	786	27	130.4
2021-03-22	Neustadt/Nord	3	716	17	66.4
2021-03-22	Neustadt/Süd	3	965	21	61.6
2021-03-22	Niehl	1	686	24	142.7
2021-03-22	Nippes	2	1041	23	74
2021-03-22	Ossendorf	1	389	9	94.6
2021-03-22	Ostheim	4	524	23	214.6
2021-03-22	Pesch	0	226	15	230.2
2021-03-22	Poll	0	326	3	31.7
2021-03-22	Porz	2	529	9	72.2
2021-03-22	Raderberg	0	266	3	52.8
2021-03-22	Raderthal	3	125	11	269.3
2021-03-22	Rath/Heumar	1	241	8	81.2
2021-03-22	Riehl	1	433	6	57.7
2021-03-22	Rodenkirchen	1	480	7	47.7
2021-03-22	Roggendorf/Thenhoven	0	195	13	370.1
2021-03-22	Rondorf	0	237	2	25.7
2021-03-22	Seeberg	2	440	27	307.9
2021-03-22	Stammheim	0	270	5	73.4
2021-03-22	Sülz	1	843	16	50
2021-03-22	Sürth	1	279	9	101.7
2021-03-22	Urbach	1	388	19	177.8
2021-03-22	Vingst	5	501	31	306.3
2021-03-22	Vogelsang	0	223	4	58.9
2021-03-22	Volkhoven/Weiler	1	262	11	227.4
2021-03-22	Wahn	3	216	5	86.7
2021-03-22	Wahnheide	2	230	4	60.8
2021-03-22	Weiden	0	497	9	60.5
2021-03-22	Weidenpesch	1	489	18	151.3
2021-03-22	Weiß	0	93	1	20.8
2021-03-22	Westhoven	0	139	1	20.9
2021-03-22	Widdersdorf	2	297	8	87.8
2021-03-22	Worringen	2	295	9	108.3
2021-03-22	Zollstock	5	650	30	147.7
2021-03-22	Zündorf	1	274	9	91.4
2021-03-23	Altstadt/Nord	3	621	19	111.7
2021-03-23	Altstadt/Süd	3	862	13	50.7
2021-03-23	Bayenthal	2	230	6	68.1
2021-03-23	Bickendorf	5	576	26	190.3
2021-03-23	Bilderstöckchen	5	518	24	190.3
2021-03-23	Blumenberg	2	195	7	163.2
2021-03-23	Bocklemünd/Mengenich	1	288	10	117.2
2021-03-23	Braunsfeld	0	321	9	85.1
2021-03-23	Brück	0	254	9	106.2
2021-03-23	Buchforst	1	261	3	48.7
2021-03-23	Buchheim	4	557	16	153.3
2021-03-23	Chorweiler	3	649	25	250.1
2021-03-23	Dellbrück	8	432	16	87.4
2021-03-23	Deutz	0	471	15	108.5
2021-03-23	Dünnwald	2	325	10	107.2
2021-03-23	Ehrenfeld	6	1097	41	121.6
2021-03-23	Eil	0	290	14	183.4
2021-03-23	Elsdorf	1	55	3	212.9
2021-03-23	Ensen	1	274	9	140.9
2021-03-23	Esch/Auweiler	0	172	2	35.2
2021-03-23	Finkenberg	1	317	14	274.5
2021-03-23	Flittard	1	202	3	45.4
2021-03-23	Fühlingen	0	59	0	0
2021-03-23	Godorf	0	93	4	181
2021-03-23	Gremberghoven	2	133	10	420.7
2021-03-23	Grengel	0	180	6	131.5
2021-03-23	Hahnwald	0	37	1	60.2
2021-03-23	Heimersdorf	0	226	5	96.9
2021-03-23	Höhenberg	4	493	22	208.4
2021-03-23	Höhenhaus	2	406	8	62.8
2021-03-23	Holweide	0	659	15	87.5
2021-03-23	Humboldt/Gremberg	2	568	17	134.7
2021-03-23	Immendorf	0	43	1	60.2
2021-03-23	Junkersdorf	1	336	11	86.9
2021-03-23	Kalk	2	979	30	149
2021-03-23	Klettenberg	1	263	11	123.1
2021-03-23	Langel	0	74	5	174.5
2021-03-23	Libur	0	27	3	333.7
2021-03-23	Lind	1	87	3	99.3
2021-03-23	Lindenthal	4	875	19	70.4
2021-03-23	Lindweiler	1	138	3	106.6
2021-03-23	Longerich	3	389	9	78.6
2021-03-23	Lövenich	1	152	4	53.6
2021-03-23	Marienburg	0	199	11	180.8
2021-03-23	Mauenheim	1	199	10	210
2021-03-23	Merheim	3	412	20	224.1
2021-03-23	Merkenich	1	155	10	204.4
2021-03-23	Meschenich	2	359	10	159.5
2021-03-23	Mülheim	10	1537	54	152.4
2021-03-23	Müngersdorf	0	339	1	13.2
2021-03-23	Neubrück	0	430	3	42.7
2021-03-23	Neuehrenfeld	2	788	24	116
2021-03-23	Neustadt/Nord	2	718	15	58.6
2021-03-23	Neustadt/Süd	5	970	24	70.4
2021-03-23	Niehl	5	691	24	142.7
2021-03-23	Nippes	9	1050	26	83.7
2021-03-23	Ossendorf	0	389	9	94.6
2021-03-23	Ostheim	8	532	30	280
2021-03-23	Pesch	3	229	16	245.6
2021-03-23	Poll	1	327	4	42.2
2021-03-23	Porz	5	534	12	96.3
2021-03-23	Raderberg	1	267	4	70.4
2021-03-23	Raderthal	0	125	11	269.3
2021-03-23	Rath/Heumar	6	247	13	131.9
2021-03-23	Riehl	1	434	7	67.3
2021-03-23	Rodenkirchen	1	481	7	47.7
2021-03-23	Roggendorf/Thenhoven	0	195	10	284.7
2021-03-23	Rondorf	0	237	2	25.7
2021-03-23	Seeberg	11	451	36	410.5
2021-03-23	Stammheim	6	276	11	161.5
2021-03-23	Sülz	4	847	18	56.3
2021-03-23	Sürth	1	280	8	90.4
2021-03-23	Urbach	2	390	13	121.7
2021-03-23	Vingst	5	506	33	326.1
2021-03-23	Vogelsang	0	223	4	58.9
2021-03-23	Volkhoven/Weiler	0	262	8	165.4
2021-03-23	Wahn	0	216	5	86.7
2021-03-23	Wahnheide	3	233	7	106.3
2021-03-23	Weiden	2	499	10	67.2
2021-03-23	Weidenpesch	1	490	16	134.5
2021-03-23	Weiß	1	94	2	41.6
2021-03-23	Westhoven	2	141	2	41.8
2021-03-23	Widdersdorf	2	299	9	98.8
2021-03-23	Worringen	1	296	8	96.2
2021-03-23	Zollstock	1	651	31	152.6
2021-03-23	Zündorf	2	276	9	91.4
2021-03-24	Altstadt/Nord	3	624	20	117.6
2021-03-24	Altstadt/Süd	1	863	8	31.2
2021-03-24	Bayenthal	4	234	10	113.5
2021-03-24	Bickendorf	3	579	24	175.6
2021-03-24	Bilderstöckchen	5	523	25	198.3
2021-03-24	Blumenberg	0	195	5	116.6
2021-03-24	Bocklemünd/Mengenich	2	290	12	140.7
2021-03-24	Braunsfeld	1	322	8	75.7
2021-03-24	Brück	2	256	10	118
2021-03-24	Buchforst	1	262	4	64.9
2021-03-24	Buchheim	4	561	17	162.8
2021-03-24	Chorweiler	7	656	21	210.1
2021-03-24	Dellbrück	0	432	14	76.5
2021-03-24	Deutz	4	475	15	108.5
2021-03-24	Dünnwald	2	327	10	107.2
2021-03-24	Ehrenfeld	8	1105	44	130.5
2021-03-24	Eil	0	290	12	157.2
2021-03-24	Elsdorf	5	60	7	496.8
[truncated: 584 more rows]

## Sheet: May 2021
Supplementary Material to the article:
Results of the Cologne Corona Surveillance (CoCoS) Study – a prospective population-based cohort study: Incidence data and potential underestimation of new SARS-CoV-2 cases by health authorities
Number of officially reported SARS-CoV-2 infections per day and district in MAY 2021 (only people 18 years of age or older)
Date	Cologne City District	confirmed SARS-CoV-2 infections	accumulation of confirmed SARS-CoV-2 infections	confirmed SARS-CoV-2 infections within the last 7 days	confirmed SARS-CoV-2 infections per 7 days and per 100,000 inhabitants
2021-05-22	Altstadt/Nord	3	776	12	70.5
2021-05-22	Altstadt/Süd	0	1074	10	39
2021-05-22	Bayenthal	2	348	5	56.8
2021-05-22	Bickendorf	1	803	15	109.8
2021-05-22	Bilderstöckchen	1	794	24	190.3
2021-05-22	Blumenberg	2	285	8	186.5
2021-05-22	Bocklemünd/Mengenich	0	464	10	117.2
2021-05-22	Braunsfeld	1	383	4	37.8
2021-05-22	Brück	0	331	2	23.6
2021-05-22	Buchforst	0	396	6	97.3
2021-05-22	Buchheim	0	792	12	114.9
2021-05-22	Chorweiler	4	980	23	230.1
2021-05-22	Dellbrück	1	567	10	54.7
2021-05-22	Deutz	2	607	11	79.6
2021-05-22	Dünnwald	3	469	9	96.4
2021-05-22	Ehrenfeld	0	1411	19	56.3
2021-05-22	Eil	0	409	11	144.1
2021-05-22	Elsdorf	0	103	0	0
2021-05-22	Ensen	0	374	2	31.3
2021-05-22	Esch/Auweiler	0	249	5	88.1
2021-05-22	Finkenberg	0	492	5	98
2021-05-22	Flittard	0	316	3	45.4
2021-05-22	Fühlingen	0	72	0	0
2021-05-22	Godorf	1	124	3	135.7
2021-05-22	Gremberghoven	0	216	2	84.1
2021-05-22	Grengel	0	234	3	65.7
2021-05-22	Hahnwald	0	52	0	0
2021-05-22	Heimersdorf	0	310	3	58.1
2021-05-22	Höhenberg	0	769	7	66.3
2021-05-22	Höhenhaus	0	582	7	54.9
2021-05-22	Holweide	2	874	13	75.8
2021-05-22	Humboldt/Gremberg	0	823	12	95.1
2021-05-22	Immendorf	0	58	1	60.2
2021-05-22	Junkersdorf	0	433	5	39.5
2021-05-22	Kalk	1	1405	23	114.3
2021-05-22	Klettenberg	0	320	2	22.4
2021-05-22	Langel	0	91	0	0
2021-05-22	Libur	0	40	0	0
2021-05-22	Lind	0	135	0	0
2021-05-22	Lindenthal	0	1040	3	11.1
2021-05-22	Lindweiler	0	189	1	35.5
2021-05-22	Longerich	0	523	8	69.9
2021-05-22	Lövenich	0	201	1	13.4
2021-05-22	Marienburg	1	266	3	49.3
2021-05-22	Mauenheim	0	264	3	63
2021-05-22	Merheim	0	571	11	123.2
2021-05-22	Merkenich	2	247	11	224.8
2021-05-22	Meschenich	0	482	3	47.8
2021-05-22	Mülheim	3	2232	36	101.6
2021-05-22	Müngersdorf	0	422	6	79.3
2021-05-22	Neubrück	0	613	14	199.3
2021-05-22	Neuehrenfeld	0	964	2	9.7
2021-05-22	Neustadt/Nord	0	919	8	31.2
2021-05-22	Neustadt/Süd	2	1265	22	64.5
2021-05-22	Niehl	4	943	22	130.8
2021-05-22	Nippes	3	1329	22	70.8
2021-05-22	Ossendorf	3	516	10	105.1
2021-05-22	Ostheim	1	781	13	121.3
2021-05-22	Pesch	0	292	0	0
2021-05-22	Poll	1	416	5	52.8
2021-05-22	Porz	0	826	11	88.3
2021-05-22	Raderberg	3	320	10	175.9
2021-05-22	Raderthal	0	163	5	122.4
2021-05-22	Rath/Heumar	0	347	1	10.1
2021-05-22	Riehl	0	526	4	38.5
2021-05-22	Rodenkirchen	0	592	6	40.9
2021-05-22	Roggendorf/Thenhoven	0	321	7	199.3
2021-05-22	Rondorf	1	316	6	77.1
2021-05-22	Seeberg	0	656	11	125.4
2021-05-22	Stammheim	0	386	1	14.7
2021-05-22	Sülz	1	1031	3	9.4
2021-05-22	Sürth	0	354	0	0
2021-05-22	Urbach	0	578	1	9.4
2021-05-22	Vingst	1	769	8	79
2021-05-22	Vogelsang	0	311	6	88.3
2021-05-22	Volkhoven/Weiler	1	360	3	62
2021-05-22	Wahn	1	328	9	156
2021-05-22	Wahnheide	0	343	1	15.2
2021-05-22	Weiden	0	690	8	53.8
2021-05-22	Weidenpesch	0	644	5	42
2021-05-22	Weiß	0	131	1	20.8
2021-05-22	Westhoven	0	181	1	20.9
2021-05-22	Widdersdorf	0	382	3	32.9
2021-05-22	Worringen	0	391	4	48.1
2021-05-22	Zollstock	1	850	19	93.5
2021-05-22	Zündorf	0	382	2	20.3
2021-05-23	Altstadt/Nord	0	776	11	64.7
2021-05-23	Altstadt/Süd	0	1074	8	31.2
2021-05-23	Bayenthal	0	348	5	56.8
2021-05-23	Bickendorf	1	804	16	117.1
2021-05-23	Bilderstöckchen	0	794	22	174.5
2021-05-23	Blumenberg	0	285	7	163.2
2021-05-23	Bocklemünd/Mengenich	2	466	11	128.9
2021-05-23	Braunsfeld	0	383	4	37.8
2021-05-23	Brück	0	331	2	23.6
2021-05-23	Buchforst	0	396	3	48.7
2021-05-23	Buchheim	1	793	11	105.4
2021-05-23	Chorweiler	2	982	22	220.1
2021-05-23	Dellbrück	0	567	6	32.8
2021-05-23	Deutz	1	608	6	43.4
2021-05-23	Dünnwald	0	469	9	96.4
2021-05-23	Ehrenfeld	3	1414	18	53.4
2021-05-23	Eil	0	409	9	117.9
2021-05-23	Elsdorf	0	103	0	0
2021-05-23	Ensen	0	374	2	31.3
2021-05-23	Esch/Auweiler	0	249	3	52.8
2021-05-23	Finkenberg	2	494	5	98
2021-05-23	Flittard	0	316	1	15.1
2021-05-23	Fühlingen	0	72	0	0
2021-05-23	Godorf	1	125	4	181
2021-05-23	Gremberghoven	0	216	2	84.1
2021-05-23	Grengel	0	234	3	65.7
2021-05-23	Hahnwald	0	52	0	0
2021-05-23	Heimersdorf	0	310	2	38.8
2021-05-23	Höhenberg	0	769	6	56.8
2021-05-23	Höhenhaus	2	584	7	54.9
2021-05-23	Holweide	0	874	11	64.1
2021-05-23	Humboldt/Gremberg	1	824	10	79.2
2021-05-23	Immendorf	0	58	1	60.2
2021-05-23	Junkersdorf	0	433	5	39.5
2021-05-23	Kalk	3	1408	21	104.3
2021-05-23	Klettenberg	0	320	1	11.2
2021-05-23	Langel	0	91	0	0
2021-05-23	Libur	0	40	0	0
2021-05-23	Lind	0	135	0	0
2021-05-23	Lindenthal	0	1040	3	11.1
2021-05-23	Lindweiler	2	191	3	106.6
2021-05-23	Longerich	1	524	9	78.6
2021-05-23	Lövenich	0	201	1	13.4
2021-05-23	Marienburg	0	266	3	49.3
2021-05-23	Mauenheim	2	266	5	105
2021-05-23	Merheim	2	573	7	78.4
2021-05-23	Merkenich	0	247	10	204.4
2021-05-23	Meschenich	1	483	4	63.8
2021-05-23	Mülheim	0	2232	33	93.1
2021-05-23	Müngersdorf	0	422	5	66.1
2021-05-23	Neubrück	0	613	11	156.6
2021-05-23	Neuehrenfeld	1	965	3	14.5
2021-05-23	Neustadt/Nord	1	920	9	35.1
2021-05-23	Neustadt/Süd	0	1265	14	41
2021-05-23	Niehl	2	945	18	107
2021-05-23	Nippes	2	1331	20	64.3
2021-05-23	Ossendorf	0	516	8	84.1
2021-05-23	Ostheim	0	781	8	74.7
2021-05-23	Pesch	0	292	0	0
2021-05-23	Poll	0	416	4	42.2
2021-05-23	Porz	1	827	10	80.3
2021-05-23	Raderberg	1	321	9	158.3
2021-05-23	Raderthal	0	163	3	73.5
2021-05-23	Rath/Heumar	0	347	1	10.1
2021-05-23	Riehl	0	526	4	38.5
2021-05-23	Rodenkirchen	0	592	5	34.1
2021-05-23	Roggendorf/Thenhoven	1	322	6	170.8
2021-05-23	Rondorf	1	317	7	90
2021-05-23	Seeberg	0	656	10	114
2021-05-23	Stammheim	0	386	0	0
2021-05-23	Sülz	1	1032	3	9.4
2021-05-23	Sürth	0	354	0	0
2021-05-23	Urbach	0	578	1	9.4
2021-05-23	Vingst	0	769	7	69.2
2021-05-23	Vogelsang	0	311	5	73.6
2021-05-23	Volkhoven/Weiler	0	360	3	62
2021-05-23	Wahn	0	328	8	138.7
2021-05-23	Wahnheide	0	343	1	15.2
2021-05-23	Weiden	0	690	8	53.8
2021-05-23	Weidenpesch	1	645	6	50.4
2021-05-23	Weiß	0	131	0	0
2021-05-23	Westhoven	0	181	0	0
2021-05-23	Widdersdorf	0	382	3	32.9
2021-05-23	Worringen	0	391	2	24.1
2021-05-23	Zollstock	3	853	19	93.5
2021-05-23	Zündorf	1	383	2	20.3
2021-05-24	Altstadt/Nord	0	776	9	52.9
2021-05-24	Altstadt/Süd	1	1075	8	31.2
2021-05-24	Bayenthal	0	348	3	34.1
2021-05-24	Bickendorf	0	804	14	102.5
2021-05-24	Bilderstöckchen	1	795	19	150.7
2021-05-24	Blumenberg	0	285	6	139.9
2021-05-24	Bocklemünd/Mengenich	1	467	11	128.9
2021-05-24	Braunsfeld	0	383	4	37.8
2021-05-24	Brück	1	332	3	35.4
2021-05-24	Buchforst	0	396	3	48.7
2021-05-24	Buchheim	0	793	10	95.8
2021-05-24	Chorweiler	0	982	22	220.1
2021-05-24	Dellbrück	0	567	4	21.9
2021-05-24	Deutz	1	609	6	43.4
2021-05-24	Dünnwald	0	469	9	96.4
2021-05-24	Ehrenfeld	2	1416	16	47.4
2021-05-24	Eil	0	409	5	65.5
2021-05-24	Elsdorf	0	103	0	0
2021-05-24	Ensen	0	374	2	31.3
2021-05-24	Esch/Auweiler	0	249	3	52.8
2021-05-24	Finkenberg	2	496	6	117.6
2021-05-24	Flittard	0	316	0	0
2021-05-24	Fühlingen	0	72	0	0
2021-05-24	Godorf	0	125	4	181
2021-05-24	Gremberghoven	0	216	2	84.1
2021-05-24	Grengel	0	234	3	65.7
2021-05-24	Hahnwald	0	52	0	0
2021-05-24	Heimersdorf	0	310	2	38.8
2021-05-24	Höhenberg	0	769	6	56.8
2021-05-24	Höhenhaus	0	584	6	47.1
2021-05-24	Holweide	0	874	10	58.3
2021-05-24	Humboldt/Gremberg	1	825	9	71.3
2021-05-24	Immendorf	0	58	1	60.2
2021-05-24	Junkersdorf	0	433	3	23.7
2021-05-24	Kalk	0	1408	20	99.4
2021-05-24	Klettenberg	0	320	0	0
2021-05-24	Langel	0	91	0	0
2021-05-24	Libur	0	40	0	0
2021-05-24	Lind	0	135	0	0
2021-05-24	Lindenthal	1	1041	4	14.8
2021-05-24	Lindweiler	0	191	3	106.6
2021-05-24	Longerich	0	524	8	69.9
2021-05-24	Lövenich	0	201	1	13.4
2021-05-24	Marienburg	0	266	3	49.3
2021-05-24	Mauenheim	0	266	4	84
2021-05-24	Merheim	0	573	6	67.2
2021-05-24	Merkenich	0	247	8	163.5
2021-05-24	Meschenich	0	483	4	63.8
2021-05-24	Mülheim	1	2233	33	93.1
2021-05-24	Müngersdorf	0	422	5	66.1
2021-05-24	Neubrück	0	613	7	99.7
2021-05-24	Neuehrenfeld	2	967	5	24.2
2021-05-24	Neustadt/Nord	1	921	10	39.1
2021-05-24	Neustadt/Süd	0	1265	10	29.3
2021-05-24	Niehl	0	945	16	95.2
2021-05-24	Nippes	1	1332	20	64.3
2021-05-24	Ossendorf	1	517	8	84.1
2021-05-24	Ostheim	0	781	7	65.3
2021-05-24	Pesch	0	292	0	0
2021-05-24	Poll	0	416	4	42.2
2021-05-24	Porz	0	827	10	80.3
2021-05-24	Raderberg	0	321	9	158.3
2021-05-24	Raderthal	0	163	3	73.5
2021-05-24	Rath/Heumar	0	347	1	10.1
2021-05-24	Riehl	0	526	4	38.5
2021-05-24	Rodenkirchen	2	594	7	47.7
2021-05-24	Roggendorf/Thenhoven	1	323	5	142.3
2021-05-24	Rondorf	1	318	8	102.8
2021-05-24	Seeberg	0	656	9	102.6
2021-05-24	Stammheim	0	386	0	0
2021-05-24	Sülz	0	1032	3	9.4
2021-05-24	Sürth	0	354	0	0
2021-05-24	Urbach	0	578	0	0
2021-05-24	Vingst	0	769	6	59.3
2021-05-24	Vogelsang	0	311	5	73.6
2021-05-24	Volkhoven/Weiler	0	360	1	20.7
2021-05-24	Wahn	0	328	6	104
2021-05-24	Wahnheide	0	343	1	15.2
2021-05-24	Weiden	0	690	8	53.8
2021-05-24	Weidenpesch	0	645	5	42
2021-05-24	Weiß	0	131	0	0
2021-05-24	Westhoven	0	181	0	0
2021-05-24	Widdersdorf	0	382	1	11
2021-05-24	Worringen	2	393	4	48.1
2021-05-24	Zollstock	6	859	25	123
2021-05-24	Zündorf	0	383	1	10.2
2021-05-25	Altstadt/Nord	0	776	5	29.4
2021-05-25	Altstadt/Süd	2	1077	8	31.2
2021-05-25	Bayenthal	0	348	3	34.1
2021-05-25	Bickendorf	2	806	14	102.5
2021-05-25	Bilderstöckchen	0	795	14	111
2021-05-25	Blumenberg	0	285	4	93.2
2021-05-25	Bocklemünd/Mengenich	0	467	9	105.5
2021-05-25	Braunsfeld	0	383	4	37.8
2021-05-25	Brück	0	332	3	35.4
2021-05-25	Buchforst	0	396	2	32.4
2021-05-25	Buchheim	0	793	5	47.9
2021-05-25	Chorweiler	0	982	18	180.1
2021-05-25	Dellbrück	1	568	5	27.3
2021-05-25	Deutz	2	611	8	57.9
2021-05-25	Dünnwald	0	469	8	85.7
2021-05-25	Ehrenfeld	1	1417	10	29.7
2021-05-25	Eil	4	413	8	104.8
2021-05-25	Elsdorf	0	103	0	0
2021-05-25	Ensen	0	374	2	31.3
2021-05-25	Esch/Auweiler	0	249	2	35.2
2021-05-25	Finkenberg	0	496	6	117.6
2021-05-25	Flittard	0	316	0	0
2021-05-25	Fühlingen	0	72	0	0
2021-05-25	Godorf	0	125	3	135.7
2021-05-25	Gremberghoven	0	216	1	42.1
2021-05-25	Grengel	0	234	3	65.7
2021-05-25	Hahnwald	0	52	0	0
2021-05-25	Heimersdorf	2	312	2	38.8
2021-05-25	Höhenberg	0	769	6	56.8
2021-05-25	Höhenhaus	2	586	8	62.8
2021-05-25	Holweide	0	874	6	35
2021-05-25	Humboldt/Gremberg	3	828	8	63.4
2021-05-25	Immendorf	0	58	0	0
2021-05-25	Junkersdorf	0	433	2	15.8
2021-05-25	Kalk	1	1409	18	89.4
2021-05-25	Klettenberg	0	320	0	0
2021-05-25	Langel	0	91	0	0
2021-05-25	Libur	0	40	0	0
2021-05-25	Lind	0	135	0	0
2021-05-25	Lindenthal	1	1042	4	14.8
2021-05-25	Lindweiler	0	191	2	71.1
2021-05-25	Longerich	0	524	5	43.7
2021-05-25	Lövenich	0	201	1	13.4
2021-05-25	Marienburg	0	266	1	16.4
2021-05-25	Mauenheim	1	267	5	105
2021-05-25	Merheim	1	574	5	56
2021-05-25	Merkenich	0	247	6	122.6
2021-05-25	Meschenich	1	484	4	63.8
2021-05-25	Mülheim	0	2233	24	67.7
2021-05-25	Müngersdorf	0	422	2	26.4
2021-05-25	Neubrück	1	614	7	99.7
2021-05-25	Neuehrenfeld	0	967	5	24.2
2021-05-25	Neustadt/Nord	0	921	5	19.5
2021-05-25	Neustadt/Süd	0	1265	9	26.4
2021-05-25	Niehl	2	947	16	95.2
2021-05-25	Nippes	1	1333	19	61.1
2021-05-25	Ossendorf	0	517	7	73.5
2021-05-25	Ostheim	4	785	8	74.7
2021-05-25	Pesch	0	292	0	0
2021-05-25	Poll	0	416	4	42.2
2021-05-25	Porz	0	827	8	64.2
2021-05-25	Raderberg	0	321	7	123.2
2021-05-25	Raderthal	0	163	1	24.5
2021-05-25	Rath/Heumar	0	347	0	0
2021-05-25	Riehl	1	527	4	38.5
2021-05-25	Rodenkirchen	0	594	4	27.3
2021-05-25	Roggendorf/Thenhoven	3	326	7	199.3
2021-05-25	Rondorf	4	322	10	128.5
2021-05-25	Seeberg	0	656	4	45.6
2021-05-25	Stammheim	0	386	0	0
2021-05-25	Sülz	0	1032	3	9.4
2021-05-25	Sürth	0	354	0	0
2021-05-25	Urbach	0	578	0	0
2021-05-25	Vingst	1	770	6	59.3
2021-05-25	Vogelsang	0	311	4	58.9
2021-05-25	Volkhoven/Weiler	0	360	1	20.7
2021-05-25	Wahn	1	329	6	104
2021-05-25	Wahnheide	0	343	1	15.2
2021-05-25	Weiden	0	690	5	33.6
2021-05-25	Weidenpesch	0	645	3	25.2
2021-05-25	Weiß	2	133	2	41.6
2021-05-25	Westhoven	0	181	0	0
2021-05-25	Widdersdorf	0	382	1	11
2021-05-25	Worringen	0	393	3	36.1
2021-05-25	Zollstock	0	859	15	73.8
2021-05-25	Zündorf	0	383	1	10.2
2021-05-26	Altstadt/Nord	0	776	5	29.4
2021-05-26	Altstadt/Süd	2	1079	9	35.1
2021-05-26	Bayenthal	1	349	4	45.4
2021-05-26	Bickendorf	3	809	16	117.1
2021-05-26	Bilderstöckchen	3	798	13	103.1
2021-05-26	Blumenberg	2	287	6	139.9
2021-05-26	Bocklemünd/Mengenich	0	467	6	70.3
2021-05-26	Braunsfeld	0	383	2	18.9
2021-05-26	Brück	0	332	3	35.4
2021-05-26	Buchforst	0	396	1	16.2
2021-05-26	Buchheim	1	794	4	38.3
2021-05-26	Chorweiler	4	986	17	170.1
2021-05-26	Dellbrück	0	568	4	21.9
2021-05-26	Deutz	0	611	8	57.9
2021-05-26	Dünnwald	0	469	7	75
2021-05-26	Ehrenfeld	1	1418	9	26.7
2021-05-26	Eil	0	413	6	78.6
2021-05-26	Elsdorf	0	103	0	0
2021-05-26	Ensen	0	374	1	15.7
2021-05-26	Esch/Auweiler	0	249	0	0
2021-05-26	Finkenberg	0	496	5	98
2021-05-26	Flittard	1	317	1	15.1
2021-05-26	Fühlingen	0	72	0	0
2021-05-26	Godorf	1	126	3	135.7
2021-05-26	Gremberghoven	1	217	1	42.1
2021-05-26	Grengel	0	234	0	0
2021-05-26	Hahnwald	0	52	0	0
2021-05-26	Heimersdorf	1	313	3	58.1
2021-05-26	Höhenberg	0	769	5	47.4
2021-05-26	Höhenhaus	0	586	6	47.1
2021-05-26	Holweide	4	878	8	46.6
2021-05-26	Humboldt/Gremberg	1	829	9	71.3
2021-05-26	Immendorf	0	58	0	0
2021-05-26	Junkersdorf	0	433	1	7.9
2021-05-26	Kalk	1	1410	13	64.6
2021-05-26	Klettenberg	0	320	0	0
2021-05-26	Langel	0	91	0	0
2021-05-26	Libur	0	40	0	0
2021-05-26	Lind	0	135	0	0
2021-05-26	Lindenthal	0	1042	4	14.8
2021-05-26	Lindweiler	0	191	2	71.1
2021-05-26	Longerich	1	525	5	43.7
2021-05-26	Lövenich	1	202	2	26.8
2021-05-26	Marienburg	0	266	1	16.4
2021-05-26	Mauenheim	0	267	3	63
2021-05-26	Merheim	2	576	6	67.2
2021-05-26	Merkenich	0	247	5	102.2
2021-05-26	Meschenich	1	485	5	79.7
2021-05-26	Mülheim	4	2237	21	59.3
2021-05-26	Müngersdorf	0	422	2	26.4
2021-05-26	Neubrück	4	618	8	113.9
2021-05-26	Neuehrenfeld	1	968	5	24.2
2021-05-26	Neustadt/Nord	2	923	6	23.4
2021-05-26	Neustadt/Süd	1	1266	7	20.5
2021-05-26	Niehl	0	947	14	83.3
2021-05-26	Nippes	1	1334	17	54.7
2021-05-26	Ossendorf	0	517	7	73.5
2021-05-26	Ostheim	1	786	8	74.7
2021-05-26	Pesch	0	292	0	0
2021-05-26	Poll	1	417	2	21.1
2021-05-26	Porz	3	830	10	80.3
2021-05-26	Raderberg	0	321	7	123.2
2021-05-26	Raderthal	0	163	1	24.5
2021-05-26	Rath/Heumar	1	348	1	10.1
2021-05-26	Riehl	1	528	5	48.1
2021-05-26	Rodenkirchen	0	594	3	20.5
2021-05-26	Roggendorf/Thenhoven	0	326	7	199.3
2021-05-26	Rondorf	0	322	9	115.7
2021-05-26	Seeberg	4	660	5	57
2021-05-26	Stammheim	0	386	0	0
2021-05-26	Sülz	2	1034	4	12.5
2021-05-26	Sürth	0	354	0	0
2021-05-26	Urbach	0	578	0	0
2021-05-26	Vingst	2	772	6	59.3
2021-05-26	Vogelsang	1	312	4	58.9
2021-05-26	Volkhoven/Weiler	0	360	1	20.7
2021-05-26	Wahn	1	330	5	86.7
2021-05-26	Wahnheide	1	344	1	15.2
2021-05-26	Weiden	0	690	1	6.7
2021-05-26	Weidenpesch	3	648	5	42
2021-05-26	Weiß	0	133	2	41.6
2021-05-26	Westhoven	1	182	1	20.9
2021-05-26	Widdersdorf	0	382	1	11
2021-05-26	Worringen	1	394	4	48.1
2021-05-26	Zollstock	1	860	14	68.9
2021-05-26	Zündorf	0	383	1	10.2
2021-05-27	Altstadt/Nord	4	780	9	52.9
2021-05-27	Altstadt/Süd	2	1081	7	27.3
2021-05-27	Bayenthal	1	350	4	45.4
2021-05-27	Bickendorf	4	813	13	95.1
2021-05-27	Bilderstöckchen	1	799	10	79.3
2021-05-27	Blumenberg	1	288	6	139.9
2021-05-27	Bocklemünd/Mengenich	0	467	4	46.9
2021-05-27	Braunsfeld	0	383	1	9.5
2021-05-27	Brück	0	332	2	23.6
2021-05-27	Buchforst	0	396	0	0
2021-05-27	Buchheim	0	794	2	19.2
2021-05-27	Chorweiler	2	988	16	160
2021-05-27	Dellbrück	0	568	2	10.9
2021-05-27	Deutz	1	612	9	65.1
2021-05-27	Dünnwald	1	470	4	42.9
2021-05-27	Ehrenfeld	2	1420	10	29.7
2021-05-27	Eil	1	414	5	65.5
2021-05-27	Elsdorf	0	103	0	0
2021-05-27	Ensen	0	374	0	0
2021-05-27	Esch/Auweiler	0	249	0	0
2021-05-27	Finkenberg	0	496	4	78.4
2021-05-27	Flittard	2	319	3	45.4
2021-05-27	Fühlingen	0	72	0	0
2021-05-27	Godorf	2	128	5	226.2
2021-05-27	Gremberghoven	0	217	1	42.1
2021-05-27	Grengel	0	234	0	0
2021-05-27	Hahnwald	0	52	0	0
2021-05-27	Heimersdorf	0	313	3	58.1
2021-05-27	Höhenberg	1	770	2	18.9
2021-05-27	Höhenhaus	0	586	6	47.1
2021-05-27	Holweide	0	878	7	40.8
2021-05-27	Humboldt/Gremberg	1	830	10	79.2
2021-05-27	Immendorf	0	58	0	0
2021-05-27	Junkersdorf	0	433	0	0
2021-05-27	Kalk	5	1415	11	54.7
2021-05-27	Klettenberg	0	320	0	0
2021-05-27	Langel	0	91	0	0
2021-05-27	Libur	0	40	0	0
2021-05-27	Lind	0	135	0	0
2021-05-27	Lindenthal	0	1042	2	7.4
2021-05-27	Lindweiler	1	192	3	106.6
2021-05-27	Longerich	1	526	3	26.2
2021-05-27	Lövenich	0	202	2	26.8
2021-05-27	Marienburg	0	266	1	16.4
2021-05-27	Mauenheim	1	268	4	84
2021-05-27	Merheim	2	578	7	78.4
2021-05-27	Merkenich	1	248	3	61.3
2021-05-27	Meschenich	2	487	7	111.6
2021-05-27	Mülheim	3	2240	18	50.8
2021-05-27	Müngersdorf	0	422	1	13.2
2021-05-27	Neubrück	0	618	7	99.7
2021-05-27	Neuehrenfeld	2	970	6	29
2021-05-27	Neustadt/Nord	1	924	5	19.5
2021-05-27	Neustadt/Süd	1	1267	5	14.7
2021-05-27	Niehl	1	948	10	59.5
2021-05-27	Nippes	2	1336	11	35.4
2021-05-27	Ossendorf	1	518	5	52.5
2021-05-27	Ostheim	1	787	8	74.7
2021-05-27	Pesch	0	292	0	0
2021-05-27	Poll	1	418	3	31.7
2021-05-27	Porz	0	830	7	56.2
2021-05-27	Raderberg	0	321	6	105.6
2021-05-27	Raderthal	0	163	0	0
2021-05-27	Rath/Heumar	0	348	1	10.1
2021-05-27	Riehl	0	528	5	48.1
2021-05-27	Rodenkirchen	0	594	3	20.5
2021-05-27	Roggendorf/Thenhoven	0	326	7	199.3
2021-05-27	Rondorf	2	324	9	115.7
2021-05-27	Seeberg	0	660	5	57
2021-05-27	Stammheim	0	386	0	0
2021-05-27	Sülz	2	1036	6	18.8
2021-05-27	Sürth	0	354	0	0
2021-05-27	Urbach	0	578	0	0
2021-05-27	Vingst	0	772	4	39.5
2021-05-27	Vogelsang	1	313	2	29.4
2021-05-27	Volkhoven/Weiler	1	361	2	41.3
2021-05-27	Wahn	2	332	5	86.7
2021-05-27	Wahnheide	0	344	1	15.2
2021-05-27	Weiden	2	692	2	13.4
2021-05-27	Weidenpesch	0	648	4	33.6
2021-05-27	Weiß	0	133	2	41.6
2021-05-27	Westhoven	0	182	1	20.9
2021-05-27	Widdersdorf	0	382	0	0
2021-05-27	Worringen	2	396	5	60.1
2021-05-27	Zollstock	2	862	14	68.9
2021-05-27	Zündorf	2	385	3	30.5
2021-05-28	Altstadt/Nord	1	781	8	47
2021-05-28	Altstadt/Süd	1	1082	8	31.2
2021-05-28	Bayenthal	0	350	4	45.4
2021-05-28	Bickendorf	2	815	13	95.1
2021-05-28	Bilderstöckchen	1	800	7	55.5
2021-05-28	Blumenberg	0	288	5	116.6
2021-05-28	Bocklemünd/Mengenich	0	467	3	35.2
2021-05-28	Braunsfeld	0	383	1	9.5
2021-05-28	Brück	0	332	1	11.8
2021-05-28	Buchforst	0	396	0	0
2021-05-28	Buchheim	0	794	2	19.2
2021-05-28	Chorweiler	2	990	14	140
2021-05-28	Dellbrück	1	569	3	16.4
2021-05-28	Deutz	0	612	7	50.7
2021-05-28	Dünnwald	0	470	4	42.9
2021-05-28	Ehrenfeld	1	1421	10	29.7
2021-05-28	Eil	0	414	5	65.5
2021-05-28	Elsdorf	0	103	0	0
2021-05-28	Ensen	0	374	0	0
2021-05-28	Esch/Auweiler	0	249	0	0
2021-05-28	Finkenberg	0	496	4	78.4
2021-05-28	Flittard	0	319	3	45.4
2021-05-28	Fühlingen	0	72	0	0
2021-05-28	Godorf	0	128	5	226.2
2021-05-28	Gremberghoven	0	217	1	42.1
2021-05-28	Grengel	0	234	0	0
2021-05-28	Hahnwald	0	52	0	0
2021-05-28	Heimersdorf	0	313	3	58.1
2021-05-28	Höhenberg	1	771	2	18.9
2021-05-28	Höhenhaus	1	587	5	39.2
2021-05-28	Holweide	0	878	6	35
2021-05-28	Humboldt/Gremberg	0	830	7	55.5
2021-05-28	Immendorf	1	59	1	60.2
2021-05-28	Junkersdorf	0	433	0	0
2021-05-28	Kalk	4	1419	15	74.5
2021-05-28	Klettenberg	0	320	0	0
2021-05-28	Langel	0	91	0	0
2021-05-28	Libur	0	40	0	0
2021-05-28	Lind	0	135	0	0
2021-05-28	Lindenthal	1	1043	3	11.1
2021-05-28	Lindweiler	0	192	3	106.6
2021-05-28	Longerich	0	526	3	26.2
2021-05-28	Lövenich	0	202	1	13.4
2021-05-28	Marienburg	0	266	1	16.4
2021-05-28	Mauenheim	1	269	5	105
2021-05-28	Merheim	1	579	8	89.6
2021-05-28	Merkenich	0	248	3	61.3
2021-05-28	Meschenich	0	487	5	79.7
2021-05-28	Mülheim	0	2240	11	31
2021-05-28	Müngersdorf	0	422	0	0
2021-05-28	Neubrück	0	618	5	71.2
2021-05-28	Neuehrenfeld	2	972	8	38.7
2021-05-28	Neustadt/Nord	1	925	6	23.4
2021-05-28	Neustadt/Süd	1	1268	5	14.7
2021-05-28	Niehl	0	948	9	53.5
2021-05-28	Nippes	6	1342	16	51.5
2021-05-28	Ossendorf	0	518	5	52.5
2021-05-28	Ostheim	0	787	7	65.3
2021-05-28	Pesch	0	292	0	0
2021-05-28	Poll	0	418	3	31.7
2021-05-28	Porz	1	831	5	40.1
2021-05-28	Raderberg	0	321	4	70.4
2021-05-28	Raderthal	0	163	0	0
2021-05-28	Rath/Heumar	0	348	1	10.1
2021-05-28	Riehl	0	528	2	19.2
2021-05-28	Rodenkirchen	1	595	3	20.5
2021-05-28	Roggendorf/Thenhoven	1	327	6	170.8
2021-05-28	Rondorf	1	325	10	128.5
2021-05-28	Seeberg	0	660	4	45.6
2021-05-28	Stammheim	0	386	0	0
2021-05-28	Sülz	0	1036	6	18.8
2021-05-28	Sürth	0	354	0	0
2021-05-28	Urbach	0	578	0	0
2021-05-28	Vingst	1	773	5	49.4
2021-05-28	Vogelsang	0	313	2	29.4
2021-05-28	Volkhoven/Weiler	0	361	2	41.3
2021-05-28	Wahn	0	332	5	86.7
2021-05-28	Wahnheide	0	344	1	15.2
2021-05-28	Weiden	2	694	4	26.9
2021-05-28	Weidenpesch	2	650	6	50.4
2021-05-28	Weiß	0	133	2	41.6
2021-05-28	Westhoven	0	182	1	20.9
2021-05-28	Widdersdorf	0	382	0	0
2021-05-28	Worringen	0	396	5	60.1
2021-05-28	Zollstock	1	863	14	68.9
2021-05-28	Zündorf	0	385	3	30.5
2021-05-29	Altstadt/Nord	2	783	7	41.2
2021-05-29	Altstadt/Süd	2	1084	10	39
2021-05-29	Bayenthal	0	350	2	22.7
2021-05-29	Bickendorf	2	817	14	102.5
2021-05-29	Bilderstöckchen	2	802	8	63.4
2021-05-29	Blumenberg	0	288	3	69.9
2021-05-29	Bocklemünd/Mengenich	1	468	4	46.9
2021-05-29	Braunsfeld	0	383	0	0
2021-05-29	Brück	0	332	1	11.8
2021-05-29	Buchforst	0	396	0	0
2021-05-29	Buchheim	0	794	2	19.2
2021-05-29	Chorweiler	1	991	11	110
2021-05-29	Dellbrück	0	569	2	10.9
2021-05-29	Deutz	2	614	7	50.7
2021-05-29	Dünnwald	1	471	2	21.4
2021-05-29	Ehrenfeld	1	1422	11	32.6
2021-05-29	Eil	0	414	5	65.5
2021-05-29	Elsdorf	0	103	0	0
2021-05-29	Ensen	0	374	0	0
2021-05-29	Esch/Auweiler	0	249	0	0
2021-05-29	Finkenberg	0	496	4	78.4
2021-05-29	Flittard	0	319	3	45.4
2021-05-29	Fühlingen	0	72	0	0
2021-05-29	Godorf	0	128	4	181
2021-05-29	Gremberghoven	0	217	1	42.1
2021-05-29	Grengel	0	234	0	0
2021-05-29	Hahnwald	0	52	0	0
2021-05-29	Heimersdorf	0	313	3	58.1
2021-05-29	Höhenberg	0	771	2	18.9
2021-05-29	Höhenhaus	0	587	5	39.2
2021-05-29	Holweide	1	879	5	29.2
2021-05-29	Humboldt/Gremberg	0	830	7	55.5
2021-05-29	Immendorf	0	59	1	60.2
2021-05-29	Junkersdorf	0	433	0	0
2021-05-29	Kalk	2	1421	16	79.5
2021-05-29	Klettenberg	1	321	1	11.2
2021-05-29	Langel	0	91	0	0
2021-05-29	Libur	0	40	0	0
2021-05-29	Lind	0	135	0	0
2021-05-29	Lindenthal	0	1043	3	11.1
2021-05-29	Lindweiler	0	192	3	106.6
2021-05-29	Longerich	1	527	4	34.9
2021-05-29	Lövenich	0	202	1	13.4
2021-05-29	Marienburg	0	266	0	0
2021-05-29	Mauenheim	1	270	6	126
2021-05-29	Merheim	1	580	9	100.8
2021-05-29	Merkenich	3	251	4	81.7
2021-05-29	Meschenich	1	488	6	95.7
2021-05-29	Mülheim	4	2244	12	33.9
2021-05-29	Müngersdorf	0	422	0	0
2021-05-29	Neubrück	0	618	5	71.2
2021-05-29	Neuehrenfeld	1	973	9	43.5
2021-05-29	Neustadt/Nord	1	926	7	27.3
2021-05-29	Neustadt/Süd	6	1274	9	26.4
2021-05-29	Niehl	6	954	11	65.4
2021-05-29	Nippes	2	1344	15	48.3
2021-05-29	Ossendorf	0	518	2	21
2021-05-29	Ostheim	0	787	6	56
2021-05-29	Pesch	0	292	0	0
2021-05-29	Poll	0	418	2	21.1
2021-05-29	Porz	0	831	5	40.1
2021-05-29	Raderberg	0	321	1	17.6
2021-05-29	Raderthal	0	163	0	0
2021-05-29	Rath/Heumar	0	348	1	10.1
2021-05-29	Riehl	0	528	2	19.2
2021-05-29	Rodenkirchen	1	596	4	27.3
2021-05-29	Roggendorf/Thenhoven	0	327	6	170.8
2021-05-29	Rondorf	0	325	9	115.7
2021-05-29	Seeberg	1	661	5	57
2021-05-29	Stammheim	0	386	0	0
2021-05-29	Sülz	0	1036	5	15.6
2021-05-29	Sürth	0	354	0	0
2021-05-29	Urbach	2	580	2	18.7
2021-05-29	Vingst	0	773	4	39.5
2021-05-29	Vogelsang	1	314	3	44.1
2021-05-29	Volkhoven/Weiler	0	361	1	20.7
2021-05-29	Wahn	0	332	4	69.3
2021-05-29	Wahnheide	0	344	1	15.2
2021-05-29	Weiden	0	694	4	26.9
2021-05-29	Weidenpesch	1	651	7	58.8
2021-05-29	Weiß	0	133	2	41.6
2021-05-29	Westhoven	0	182	1	20.9
2021-05-29	Widdersdorf	0	382	0	0
2021-05-29	Worringen	1	397	6	72.2
2021-05-29	Zollstock	1	864	14	68.9
2021-05-29	Zündorf	0	385	3	30.5
2021-05-30	Altstadt/Nord	0	783	7	41.2
2021-05-30	Altstadt/Süd	0	1084	10	39
2021-05-30	Bayenthal	1	351	3	34.1
2021-05-30	Bickendorf	0	817	13	95.1
2021-05-30	Bilderstöckchen	0	802	8	63.4
2021-05-30	Blumenberg	0	288	3	69.9
2021-05-30	Bocklemünd/Mengenich	1	469	3	35.2
2021-05-30	Braunsfeld	0	383	0	0
2021-05-30	Brück	0	332	1	11.8
2021-05-30	Buchforst	0	396	0	0
2021-05-30	Buchheim	0	794	1	9.6
2021-05-30	Chorweiler	0	991	9	90
2021-05-30	Dellbrück	1	570	3	16.4
2021-05-30	Deutz	0	614	6	43.4
2021-05-30	Dünnwald	0	471	2	21.4
2021-05-30	Ehrenfeld	0	1422	8	23.7
2021-05-30	Eil	0	414	5	65.5
2021-05-30	Elsdorf	0	103	0	0
2021-05-30	Ensen	0	374	0	0
2021-05-30	Esch/Auweiler	0	249	0	0
2021-05-30	Finkenberg	1	497	3	58.8
2021-05-30	Flittard	0	319	3	45.4
2021-05-30	Fühlingen	0	72	0	0
2021-05-30	Godorf	0	128	3	135.7
2021-05-30	Gremberghoven	0	217	1	42.1
2021-05-30	Grengel	0	234	0	0
2021-05-30	Hahnwald	0	52	0	0
2021-05-30	Heimersdorf	0	313	3	58.1
2021-05-30	Höhenberg	0	771	2	18.9
2021-05-30	Höhenhaus	0	587	3	23.5
2021-05-30	Holweide	0	879	5	29.2
2021-05-30	Humboldt/Gremberg	0	830	6	47.5
2021-05-30	Immendorf	0	59	1	60.2
2021-05-30	Junkersdorf	0	433	0	0
2021-05-30	Kalk	0	1421	13	64.6
2021-05-30	Klettenberg	0	321	1	11.2
2021-05-30	Langel	0	91	0	0
2021-05-30	Libur	0	40	0	0
2021-05-30	Lind	0	135	0	0
2021-05-30	Lindenthal	1	1044	4	14.8
2021-05-30	Lindweiler	0	192	1	35.5
2021-05-30	Longerich	0	527	3	26.2
2021-05-30	Lövenich	0	202	1	13.4
2021-05-30	Marienburg	0	266	0	0
2021-05-30	Mauenheim	1	271	5	105
2021-05-30	Merheim	1	581	8	89.6
2021-05-30	Merkenich	0	251	4	81.7
2021-05-30	Meschenich	1	489	6	95.7
2021-05-30	Mülheim	2	2246	14	39.5
2021-05-30	Müngersdorf	0	422	0	0
2021-05-30	Neubrück	0	618	5	71.2
2021-05-30	Neuehrenfeld	0	973	8	38.7
2021-05-30	Neustadt/Nord	1	927	7	27.3
2021-05-30	Neustadt/Süd	0	1274	9	26.4
2021-05-30	Niehl	0	954	9	53.5
2021-05-30	Nippes	0	1344	13	41.8
2021-05-30	Ossendorf	0	518	2	21
2021-05-30	Ostheim	1	788	7	65.3
2021-05-30	Pesch	0	292	0	0
2021-05-30	Poll	1	419	3	31.7
2021-05-30	Porz	0	831	4	32.1
2021-05-30	Raderberg	2	323	2	35.2
2021-05-30	Raderthal	0	163	0	0
2021-05-30	Rath/Heumar	0	348	1	10.1
2021-05-30	Riehl	0	528	2	19.2
2021-05-30	Rodenkirchen	0	596	4	27.3
2021-05-30	Roggendorf/Thenhoven	0	327	5	142.3
2021-05-30	Rondorf	0	325	8	102.8
2021-05-30	Seeberg	0	661	5	57
2021-05-30	Stammheim	0	386	0	0
2021-05-30	Sülz	0	1036	4	12.5
2021-05-30	Sürth	0	354	0	0
2021-05-30	Urbach	0	580	2	18.7
2021-05-30	Vingst	1	774	5	49.4
2021-05-30	Vogelsang	0	314	3	44.1
2021-05-30	Volkhoven/Weiler	0	361	1	20.7
2021-05-30	Wahn	1	333	5	86.7
2021-05-30	Wahnheide	0	344	1	15.2
2021-05-30	Weiden	0	694	4	26.9
2021-05-30	Weidenpesch	2	653	8	67.2
2021-05-30	Weiß	0	133	2	41.6
2021-05-30	Westhoven	0	182	1	20.9
2021-05-30	Widdersdorf	0	382	0	0
2021-05-30	Worringen	0	397	6	72.2
2021-05-30	Zollstock	0	864	11	54.1
2021-05-30	Zündorf	0	385	2	20.3
2021-05-31	Altstadt/Nord	1	784	8	47
2021-05-31	Altstadt/Süd	0	1084	9	35.1
2021-05-31	Bayenthal	0	351	3	34.1
2021-05-31	Bickendorf	0	817	13	95.1
2021-05-31	Bilderstöckchen	2	804	9	71.4
2021-05-31	Blumenberg	0	288	3	69.9
2021-05-31	Bocklemünd/Mengenich	0	469	2	23.4
2021-05-31	Braunsfeld	2	385	2	18.9
2021-05-31	Brück	0	332	0	0
2021-05-31	Buchforst	0	396	0	0
2021-05-31	Buchheim	1	795	2	19.2
2021-05-31	Chorweiler	0	991	9	90
2021-05-31	Dellbrück	1	571	4	21.9
2021-05-31	Deutz	0	614	5	36.2
2021-05-31	Dünnwald	1	472	3	32.1
2021-05-31	Ehrenfeld	3	1425	9	26.7
2021-05-31	Eil	0	414	5	65.5
2021-05-31	Elsdorf	0	103	0	0
2021-05-31	Ensen	0	374	0	0
2021-05-31	Esch/Auweiler	0	249	0	0
2021-05-31	Finkenberg	0	497	1	19.6
2021-05-31	Flittard	2	321	5	75.7
2021-05-31	Fühlingen	0	72	0	0
2021-05-31	Godorf	0	128	3	135.7
2021-05-31	Gremberghoven	2	219	3	126.2
2021-05-31	Grengel	1	235	1	21.9
2021-05-31	Hahnwald	0	52	0	0
2021-05-31	Heimersdorf	0	313	3	58.1
2021-05-31	Höhenberg	0	771	2	18.9
2021-05-31	Höhenhaus	0	587	3	23.5
2021-05-31	Holweide	1	880	6	35
2021-05-31	Humboldt/Gremberg	0	830	5	39.6
2021-05-31	Immendorf	0	59	1	60.2
2021-05-31	Junkersdorf	0	433	0	0
2021-05-31	Kalk	2	1423	15	74.5
2021-05-31	Klettenberg	0	321	1	11.2
2021-05-31	Langel	0	91	0	0
2021-05-31	Libur	0	40	0	0
2021-05-31	Lind	0	135	0	0
2021-05-31	Lindenthal	0	1044	3	11.1
2021-05-31	Lindweiler	0	192	1	35.5
2021-05-31	Longerich	2	529	5	43.7
2021-05-31	Lövenich	0	202	1	13.4
2021-05-31	Marienburg	0	266	0	0
2021-05-31	Mauenheim	1	272	6	126
2021-05-31	Merheim	4	585	12	134.4
2021-05-31	Merkenich	0	251	4	81.7
2021-05-31	Meschenich	0	489	6	95.7
2021-05-31	Mülheim	5	2251	18	50.8
2021-05-31	Müngersdorf	0	422	0	0
2021-05-31	Neubrück	0	618	5	71.2
2021-05-31	Neuehrenfeld	0	973	6	29
2021-05-31	Neustadt/Nord	1	928	7	27.3
2021-05-31	Neustadt/Süd	5	1279	14	41
2021-05-31	Niehl	1	955	10	59.5
2021-05-31	Nippes	0	1344	12	38.6
2021-05-31	Ossendorf	0	518	1	10.5
2021-05-31	Ostheim	0	788	7	65.3
2021-05-31	Pesch	0	292	0	0
2021-05-31	Poll	0	419	3	31.7
2021-05-31	Porz	1	832	5	40.1
2021-05-31	Raderberg	4	327	6	105.6
2021-05-31	Raderthal	0	163	0	0
2021-05-31	Rath/Heumar	0	348	1	10.1
2021-05-31	Riehl	0	528	2	19.2
2021-05-31	Rodenkirchen	0	596	2	13.6
2021-05-31	Roggendorf/Thenhoven	1	328	5	142.3
2021-05-31	Rondorf	0	325	7	90
2021-05-31	Seeberg	0	661	5	57
2021-05-31	Stammheim	0	386	0	0
2021-05-31	Sülz	0	1036	4	12.5
2021-05-31	Sürth	0	354	0	0
2021-05-31	Urbach	0	580	2	18.7
2021-05-31	Vingst	0	774	5	49.4
2021-05-31	Vogelsang	0	314	3	44.1
2021-05-31	Volkhoven/Weiler	5	366	6	124
2021-05-31	Wahn	0	333	5	86.7
2021-05-31	Wahnheide	0	344	1	15.2
2021-05-31	Weiden	1	695	5	33.6
2021-05-31	Weidenpesch	0	653	8	67.2
2021-05-31	Weiß	0	133	2	41.6
2021-05-31	Westhoven	0	182	1	20.9
2021-05-31	Widdersdorf	0	382	0	0
2021-05-31	Worringen	1	398	5	60.1
2021-05-31	Zollstock	0	864	5	24.6
2021-05-31	Zündorf	0	385	2	20.3

## Sheet: June 2021
Supplementary Material to the article:
Results of the Cologne Corona Surveillance (CoCoS) Study – a prospective population-based cohort study: Incidence data and potential underestimation of new SARS-CoV-2 infections by health authorities
Number of officially reported SARS-CoV-2 infections per day and district in JUNE 2021 (only people 18 years of age or older)
Date	Cologne City District	confirmed SARS-CoV-2 infections	accumulation of confirmed SARS-CoV-2 infections	confirmed SARS-CoV-2 infections within the last 7 days	confirmed SARS-CoV-2 infections per 7 days and per 100,000 inhabitants
2021-06-01	Altstadt/Nord	0	784	8	47
2021-06-01	Altstadt/Süd	4	1088	11	42.9
2021-06-01	Bayenthal	1	352	4	45.4
2021-06-01	Bickendorf	0	817	11	80.5
2021-06-01	Bilderstöckchen	1	805	10	79.3
2021-06-01	Blumenberg	0	288	3	69.9
2021-06-01	Bocklemünd/Mengenich	0	469	2	23.4
2021-06-01	Braunsfeld	0	385	2	18.9
2021-06-01	Brück	0	332	0	0
2021-06-01	Buchforst	0	396	0	0
2021-06-01	Buchheim	0	795	2	19.2
2021-06-01	Chorweiler	1	992	10	100
2021-06-01	Dellbrück	0	571	3	16.4
2021-06-01	Deutz	0	614	3	21.7
2021-06-01	Dünnwald	0	472	3	32.1
2021-06-01	Ehrenfeld	1	1426	9	26.7
2021-06-01	Eil	5	419	6	78.6
2021-06-01	Elsdorf	0	103	0	0
2021-06-01	Ensen	0	374	0	0
2021-06-01	Esch/Auweiler	0	249	0	0
2021-06-01	Finkenberg	0	497	1	19.6
2021-06-01	Flittard	1	322	6	90.9
2021-06-01	Fühlingen	0	72	0	0
2021-06-01	Godorf	0	128	3	135.7
2021-06-01	Gremberghoven	0	219	3	126.2
2021-06-01	Grengel	0	235	1	21.9
2021-06-01	Hahnwald	0	52	0	0
2021-06-01	Heimersdorf	0	313	1	19.4
2021-06-01	Höhenberg	0	771	2	18.9
2021-06-01	Höhenhaus	0	587	1	7.8
2021-06-01	Holweide	0	880	6	35
2021-06-01	Humboldt/Gremberg	1	831	3	23.8
2021-06-01	Immendorf	0	59	1	60.2
2021-06-01	Junkersdorf	0	433	0	0
2021-06-01	Kalk	0	1423	14	69.6
2021-06-01	Klettenberg	0	321	1	11.2
2021-06-01	Langel	0	91	0	0
2021-06-01	Libur	0	40	0	0
2021-06-01	Lind	0	135	0	0
2021-06-01	Lindenthal	1	1045	3	11.1
2021-06-01	Lindweiler	2	194	3	106.6
2021-06-01	Longerich	1	530	6	52.4
2021-06-01	Lövenich	0	202	1	13.4
2021-06-01	Marienburg	0	266	0	0
2021-06-01	Mauenheim	0	272	5	105
2021-06-01	Merheim	3	588	14	156.8
2021-06-01	Merkenich	0	251	4	81.7
2021-06-01	Meschenich	1	490	6	95.7
2021-06-01	Mülheim	4	2255	22	62.1
2021-06-01	Müngersdorf	0	422	0	0
2021-06-01	Neubrück	0	618	4	57
2021-06-01	Neuehrenfeld	0	973	6	29
2021-06-01	Neustadt/Nord	1	929	8	31.2
2021-06-01	Neustadt/Süd	0	1279	14	41
2021-06-01	Niehl	1	956	9	53.5
2021-06-01	Nippes	3	1347	14	45
2021-06-01	Ossendorf	0	518	1	10.5
2021-06-01	Ostheim	0	788	3	28
2021-06-01	Pesch	0	292	0	0
2021-06-01	Poll	0	419	3	31.7
2021-06-01	Porz	0	832	5	40.1
2021-06-01	Raderberg	0	327	6	105.6
2021-06-01	Raderthal	0	163	0	0
2021-06-01	Rath/Heumar	2	350	3	30.4
2021-06-01	Riehl	0	528	1	9.6
2021-06-01	Rodenkirchen	2	598	4	27.3
2021-06-01	Roggendorf/Thenhoven	1	329	3	85.4
2021-06-01	Rondorf	0	325	3	38.6
2021-06-01	Seeberg	0	661	5	57
2021-06-01	Stammheim	1	387	1	14.7
2021-06-01	Sülz	1	1037	5	15.6
2021-06-01	Sürth	0	354	0	0
2021-06-01	Urbach	0	580	2	18.7
2021-06-01	Vingst	1	775	5	49.4
2021-06-01	Vogelsang	1	315	4	58.9
2021-06-01	Volkhoven/Weiler	2	368	8	165.4
2021-06-01	Wahn	1	334	5	86.7
2021-06-01	Wahnheide	0	344	1	15.2
2021-06-01	Weiden	1	696	6	40.3
2021-06-01	Weidenpesch	0	653	8	67.2
2021-06-01	Weiß	0	133	0	0
2021-06-01	Westhoven	0	182	1	20.9
2021-06-01	Widdersdorf	0	382	0	0
2021-06-01	Worringen	1	399	6	72.2
2021-06-01	Zollstock	1	865	6	29.5
2021-06-01	Zündorf	1	386	3	30.5
2021-06-02	Altstadt/Nord	1	785	9	52.9
2021-06-02	Altstadt/Süd	3	1091	12	46.8
2021-06-02	Bayenthal	0	352	3	34.1
2021-06-02	Bickendorf	0	817	8	58.5
2021-06-02	Bilderstöckchen	0	805	7	55.5
2021-06-02	Blumenberg	0	288	1	23.3
2021-06-02	Bocklemünd/Mengenich	0	469	2	23.4
2021-06-02	Braunsfeld	0	385	2	18.9
2021-06-02	Brück	0	332	0	0
2021-06-02	Buchforst	0	396	0	0
2021-06-02	Buchheim	1	796	2	19.2
2021-06-02	Chorweiler	1	993	7	70
2021-06-02	Dellbrück	0	571	3	16.4
2021-06-02	Deutz	2	616	5	36.2
2021-06-02	Dünnwald	1	473	4	42.9
2021-06-02	Ehrenfeld	0	1426	8	23.7
2021-06-02	Eil	0	419	6	78.6
2021-06-02	Elsdorf	0	103	0	0
2021-06-02	Ensen	0	374	0	0
2021-06-02	Esch/Auweiler	0	249	0	0
2021-06-02	Finkenberg	0	497	1	19.6
2021-06-02	Flittard	0	322	5	75.7
2021-06-02	Fühlingen	0	72	0	0
2021-06-02	Godorf	0	128	2	90.5
2021-06-02	Gremberghoven	0	219	2	84.1
2021-06-02	Grengel	0	235	1	21.9
2021-06-02	Hahnwald	1	53	1	60.2
2021-06-02	Heimersdorf	0	313	0	0
2021-06-02	Höhenberg	1	772	3	28.4
2021-06-02	Höhenhaus	0	587	1	7.8
2021-06-02	Holweide	1	881	3	17.5
2021-06-02	Humboldt/Gremberg	0	831	2	15.8
2021-06-02	Immendorf	0	59	1	60.2
2021-06-02	Junkersdorf	0	433	0	0
2021-06-02	Kalk	1	1424	14	69.6
2021-06-02	Klettenberg	0	321	1	11.2
2021-06-02	Langel	0	91	0	0
2021-06-02	Libur	0	40	0	0
2021-06-02	Lind	0	135	0	0
2021-06-02	Lindenthal	1	1046	4	14.8
2021-06-02	Lindweiler	0	194	3	106.6
2021-06-02	Longerich	0	530	5	43.7
2021-06-02	Lövenich	0	202	0	0
2021-06-02	Marienburg	0	266	0	0
2021-06-02	Mauenheim	0	272	5	105
2021-06-02	Merheim	0	588	12	134.4
2021-06-02	Merkenich	2	253	6	122.6
2021-06-02	Meschenich	1	491	6	95.7
2021-06-02	Mülheim	1	2256	19	53.6
2021-06-02	Müngersdorf	0	422	0	0
2021-06-02	Neubrück	0	618	0	0
2021-06-02	Neuehrenfeld	0	973	5	24.2
2021-06-02	Neustadt/Nord	2	931	8	31.2
2021-06-02	Neustadt/Süd	0	1279	13	38.1
2021-06-02	Niehl	3	959	12	71.4
2021-06-02	Nippes	0	1347	13	41.8
2021-06-02	Ossendorf	0	518	1	10.5
2021-06-02	Ostheim	0	788	2	18.7
2021-06-02	Pesch	1	293	1	15.3
2021-06-02	Poll	0	419	2	21.1
2021-06-02	Porz	1	833	3	24.1
2021-06-02	Raderberg	0	327	6	105.6
2021-06-02	Raderthal	0	163	0	0
2021-06-02	Rath/Heumar	0	350	2	20.3
2021-06-02	Riehl	0	528	0	0
2021-06-02	Rodenkirchen	2	600	6	40.9
2021-06-02	Roggendorf/Thenhoven	0	329	3	85.4
2021-06-02	Rondorf	0	325	3	38.6
2021-06-02	Seeberg	0	661	1	11.4
2021-06-02	Stammheim	0	387	1	14.7
2021-06-02	Sülz	2	1039	5	15.6
2021-06-02	Sürth	0	354	0	0
2021-06-02	Urbach	1	581	3	28.1
2021-06-02	Vingst	1	776	4	39.5
2021-06-02	Vogelsang	1	316	4	58.9
2021-06-02	Volkhoven/Weiler	1	369	9	186.1
2021-06-02	Wahn	0	334	4	69.3
2021-06-02	Wahnheide	0	344	0	0
2021-06-02	Weiden	1	697	7	47
2021-06-02	Weidenpesch	1	654	6	50.4
2021-06-02	Weiß	0	133	0	0
2021-06-02	Westhoven	0	182	0	0
2021-06-02	Widdersdorf	0	382	0	0
2021-06-02	Worringen	0	399	5	60.1
2021-06-02	Zollstock	0	865	5	24.6
2021-06-02	Zündorf	0	386	3	30.5
2021-06-03	Altstadt/Nord	1	786	6	35.3
2021-06-03	Altstadt/Süd	1	1092	11	42.9
2021-06-03	Bayenthal	0	352	2	22.7
2021-06-03	Bickendorf	1	818	5	36.6
2021-06-03	Bilderstöckchen	0	805	6	47.6
2021-06-03	Blumenberg	1	289	1	23.3
2021-06-03	Bocklemünd/Mengenich	2	471	4	46.9
2021-06-03	Braunsfeld	0	385	2	18.9
2021-06-03	Brück	0	332	0	0
2021-06-03	Buchforst	0	396	0	0
2021-06-03	Buchheim	0	796	2	19.2
2021-06-03	Chorweiler	0	993	5	50
2021-06-03	Dellbrück	0	571	3	16.4
2021-06-03	Deutz	1	617	5	36.2
2021-06-03	Dünnwald	0	473	3	32.1
2021-06-03	Ehrenfeld	0	1426	6	17.8
2021-06-03	Eil	0	419	5	65.5
2021-06-03	Elsdorf	0	103	0	0
2021-06-03	Ensen	1	375	1	15.7
2021-06-03	Esch/Auweiler	0	249	0	0
2021-06-03	Finkenberg	2	499	3	58.8
2021-06-03	Flittard	0	322	3	45.4
2021-06-03	Fühlingen	0	72	0	0
2021-06-03	Godorf	0	128	0	0
2021-06-03	Gremberghoven	1	220	3	126.2
2021-06-03	Grengel	0	235	1	21.9
2021-06-03	Hahnwald	0	53	1	60.2
2021-06-03	Heimersdorf	0	313	0	0
2021-06-03	Höhenberg	2	774	4	37.9
2021-06-03	Höhenhaus	1	588	2	15.7
2021-06-03	Holweide	0	881	3	17.5
2021-06-03	Humboldt/Gremberg	0	831	1	7.9
2021-06-03	Immendorf	0	59	1	60.2
2021-06-03	Junkersdorf	0	433	0	0
2021-06-03	Kalk	0	1424	9	44.7
2021-06-03	Klettenberg	0	321	1	11.2
2021-06-03	Langel	0	91	0	0
2021-06-03	Libur	0	40	0	0
2021-06-03	Lind	0	135	0	0
2021-06-03	Lindenthal	1	1047	5	18.5
2021-06-03	Lindweiler	0	194	2	71.1
2021-06-03	Longerich	0	530	4	34.9
2021-06-03	Lövenich	0	202	0	0
2021-06-03	Marienburg	0	266	0	0
2021-06-03	Mauenheim	0	272	4	84
2021-06-03	Merheim	0	588	10	112
2021-06-03	Merkenich	1	254	6	122.6
2021-06-03	Meschenich	0	491	4	63.8
2021-06-03	Mülheim	2	2258	18	50.8
2021-06-03	Müngersdorf	1	423	1	13.2
2021-06-03	Neubrück	0	618	0	0
2021-06-03	Neuehrenfeld	0	973	3	14.5
2021-06-03	Neustadt/Nord	0	931	7	27.3
2021-06-03	Neustadt/Süd	1	1280	13	38.1
2021-06-03	Niehl	0	959	11	65.4
2021-06-03	Nippes	0	1347	11	35.4
2021-06-03	Ossendorf	0	518	0	0
2021-06-03	Ostheim	0	788	1	9.3
2021-06-03	Pesch	0	293	1	15.3
2021-06-03	Poll	0	419	1	10.6
2021-06-03	Porz	0	833	3	24.1
2021-06-03	Raderberg	0	327	6	105.6
2021-06-03	Raderthal	0	163	0	0
2021-06-03	Rath/Heumar	1	351	3	30.4
2021-06-03	Riehl	0	528	0	0
2021-06-03	Rodenkirchen	1	601	7	47.7
2021-06-03	Roggendorf/Thenhoven	1	330	4	113.9
2021-06-03	Rondorf	0	325	1	12.9
2021-06-03	Seeberg	0	661	1	11.4
2021-06-03	Stammheim	0	387	1	14.7
2021-06-03	Sülz	0	1039	3	9.4
2021-06-03	Sürth	0	354	0	0
2021-06-03	Urbach	0	581	3	28.1
2021-06-03	Vingst	0	776	4	39.5
2021-06-03	Vogelsang	0	316	3	44.1
2021-06-03	Volkhoven/Weiler	1	370	9	186.1
2021-06-03	Wahn	0	334	2	34.7
2021-06-03	Wahnheide	0	344	0	0
2021-06-03	Weiden	0	697	5	33.6
2021-06-03	Weidenpesch	0	654	6	50.4
2021-06-03	Weiß	0	133	0	0
2021-06-03	Westhoven	0	182	0	0
2021-06-03	Widdersdorf	0	382	0	0
2021-06-03	Worringen	0	399	3	36.1
2021-06-03	Zollstock	0	865	3	14.8
2021-06-03	Zündorf	0	386	1	10.2
2021-06-04	Altstadt/Nord	1	787	6	35.3
2021-06-04	Altstadt/Süd	2	1094	12	46.8
2021-06-04	Bayenthal	0	352	2	22.7
2021-06-04	Bickendorf	0	818	3	22
2021-06-04	Bilderstöckchen	1	806	6	47.6
2021-06-04	Blumenberg	0	289	1	23.3
2021-06-04	Bocklemünd/Mengenich	1	472	5	58.6
2021-06-04	Braunsfeld	0	385	2	18.9
2021-06-04	Brück	0	332	0	0
2021-06-04	Buchforst	0	396	0	0
2021-06-04	Buchheim	2	798	4	38.3
2021-06-04	Chorweiler	0	993	3	30
2021-06-04	Dellbrück	0	571	2	10.9
2021-06-04	Deutz	0	617	5	36.2
2021-06-04	Dünnwald	1	474	4	42.9
2021-06-04	Ehrenfeld	1	1427	6	17.8
2021-06-04	Eil	2	421	7	91.7
2021-06-04	Elsdorf	0	103	0	0
2021-06-04	Ensen	0	375	1	15.7
2021-06-04	Esch/Auweiler	0	249	0	0
2021-06-04	Finkenberg	0	499	3	58.8
2021-06-04	Flittard	0	322	3	45.4
2021-06-04	Fühlingen	0	72	0	0
2021-06-04	Godorf	0	128	0	0
2021-06-04	Gremberghoven	0	220	3	126.2
2021-06-04	Grengel	0	235	1	21.9
2021-06-04	Hahnwald	0	53	1	60.2
2021-06-04	Heimersdorf	0	313	0	0
2021-06-04	Höhenberg	1	775	4	37.9
2021-06-04	Höhenhaus	0	588	1	7.8
2021-06-04	Holweide	0	881	3	17.5
2021-06-04	Humboldt/Gremberg	0	831	1	7.9
2021-06-04	Immendorf	0	59	0	0
2021-06-04	Junkersdorf	0	433	0	0
2021-06-04	Kalk	1	1425	6	29.8
2021-06-04	Klettenberg	0	321	1	11.2
2021-06-04	Langel	0	91	0	0
2021-06-04	Libur	0	40	0	0
2021-06-04	Lind	0	135	0	0
2021-06-04	Lindenthal	0	1047	4	14.8
2021-06-04	Lindweiler	0	194	2	71.1
2021-06-04	Longerich	0	530	4	34.9
2021-06-04	Lövenich	0	202	0	0
2021-06-04	Marienburg	0	266	0	0
2021-06-04	Mauenheim	0	272	3	63
2021-06-04	Merheim	0	588	9	100.8
2021-06-04	Merkenich	0	254	6	122.6
2021-06-04	Meschenich	0	491	4	63.8
2021-06-04	Mülheim	1	2259	19	53.6
2021-06-04	Müngersdorf	1	424	2	26.4
2021-06-04	Neubrück	0	618	0	0
2021-06-04	Neuehrenfeld	2	975	3	14.5
2021-06-04	Neustadt/Nord	1	932	7	27.3
2021-06-04	Neustadt/Süd	1	1281	13	38.1
2021-06-04	Niehl	1	960	12	71.4
2021-06-04	Nippes	0	1347	5	16.1
2021-06-04	Ossendorf	0	518	0	0
2021-06-04	Ostheim	1	789	2	18.7
2021-06-04	Pesch	0	293	1	15.3
2021-06-04	Poll	1	420	2	21.1
2021-06-04	Porz	0	833	2	16.1
2021-06-04	Raderberg	0	327	6	105.6
2021-06-04	Raderthal	0	163	0	0
2021-06-04	Rath/Heumar	0	351	3	30.4
2021-06-04	Riehl	0	528	0	0
2021-06-04	Rodenkirchen	0	601	6	40.9
2021-06-04	Roggendorf/Thenhoven	0	330	3	85.4
2021-06-04	Rondorf	0	325	0	0
2021-06-04	Seeberg	0	661	1	11.4
2021-06-04	Stammheim	0	387	1	14.7
2021-06-04	Sülz	0	1039	3	9.4
2021-06-04	Sürth	0	354	0	0
2021-06-04	Urbach	0	581	3	28.1
2021-06-04	Vingst	1	777	4	39.5
2021-06-04	Vogelsang	0	316	3	44.1
2021-06-04	Volkhoven/Weiler	2	372	11	227.4
2021-06-04	Wahn	0	334	2	34.7
2021-06-04	Wahnheide	0	344	0	0
2021-06-04	Weiden	1	698	4	26.9
2021-06-04	Weidenpesch	0	654	4	33.6
2021-06-04	Weiß	0	133	0	0
2021-06-04	Westhoven	0	182	0	0
2021-06-04	Widdersdorf	0	382	0	0
2021-06-04	Worringen	1	400	4	48.1
2021-06-04	Zollstock	1	866	3	14.8
2021-06-04	Zündorf	1	387	2	20.3
2021-06-05	Altstadt/Nord	0	787	4	23.5
2021-06-05	Altstadt/Süd	0	1094	10	39
2021-06-05	Bayenthal	0	352	2	22.7
2021-06-05	Bickendorf	1	819	2	14.6
2021-06-05	Bilderstöckchen	0	806	4	31.7
2021-06-05	Blumenberg	0	289	1	23.3
2021-06-05	Bocklemünd/Mengenich	1	473	5	58.6
2021-06-05	Braunsfeld	2	387	4	37.8
2021-06-05	Brück	0	332	0	0
2021-06-05	Buchforst	0	396	0	0
2021-06-05	Buchheim	1	799	5	47.9
2021-06-05	Chorweiler	0	993	2	20
2021-06-05	Dellbrück	0	571	2	10.9
2021-06-05	Deutz	0	617	3	21.7
2021-06-05	Dünnwald	0	474	3	32.1
2021-06-05	Ehrenfeld	0	1427	5	14.8
2021-06-05	Eil	0	421	7	91.7
2021-06-05	Elsdorf	0	103	0	0
2021-06-05	Ensen	0	375	1	15.7
2021-06-05	Esch/Auweiler	0	249	0	0
2021-06-05	Finkenberg	0	499	3	58.8
2021-06-05	Flittard	0	322	3	45.4
2021-06-05	Fühlingen	0	72	0	0
2021-06-05	Godorf	0	128	0	0
2021-06-05	Gremberghoven	0	220	3	126.2
2021-06-05	Grengel	0	235	1	21.9
2021-06-05	Hahnwald	0	53	1	60.2
2021-06-05	Heimersdorf	1	314	1	19.4
2021-06-05	Höhenberg	0	775	4	37.9
2021-06-05	Höhenhaus	0	588	1	7.8
2021-06-05	Holweide	0	881	2	11.7
2021-06-05	Humboldt/Gremberg	0	831	1	7.9
2021-06-05	Immendorf	0	59	0	0
2021-06-05	Junkersdorf	0	433	0	0
2021-06-05	Kalk	1	1426	5	24.8
2021-06-05	Klettenberg	0	321	0	0
2021-06-05	Langel	0	91	0	0
2021-06-05	Libur	0	40	0	0
2021-06-05	Lind	0	135	0	0
2021-06-05	Lindenthal	0	1047	4	14.8
2021-06-05	Lindweiler	0	194	2	71.1
2021-06-05	Longerich	0	530	3	26.2
2021-06-05	Lövenich	0	202	0	0
2021-06-05	Marienburg	0	266	0	0
2021-06-05	Mauenheim	0	272	2	42
2021-06-05	Merheim	0	588	8	89.6
2021-06-05	Merkenich	0	254	3	61.3
2021-06-05	Meschenich	0	491	3	47.8
2021-06-05	Mülheim	0	2259	15	42.3
2021-06-05	Müngersdorf	0	424	2	26.4
2021-06-05	Neubrück	0	618	0	0
2021-06-05	Neuehrenfeld	0	975	2	9.7
2021-06-05	Neustadt/Nord	0	932	6	23.4
2021-06-05	Neustadt/Süd	0	1281	7	20.5
2021-06-05	Niehl	2	962	8	47.6
2021-06-05	Nippes	0	1347	3	9.7
2021-06-05	Ossendorf	0	518	0	0
2021-06-05	Ostheim	1	790	3	28
2021-06-05	Pesch	0	293	1	15.3
2021-06-05	Poll	0	420	2	21.1
2021-06-05	Porz	0	833	2	16.1
2021-06-05	Raderberg	0	327	6	105.6
2021-06-05	Raderthal	0	163	0	0
2021-06-05	Rath/Heumar	0	351	3	30.4
2021-06-05	Riehl	0	528	0	0
2021-06-05	Rodenkirchen	0	601	5	34.1
2021-06-05	Roggendorf/Thenhoven	0	330	3	85.4
2021-06-05	Rondorf	0	325	0	0
2021-06-05	Seeberg	0	661	0	0
2021-06-05	Stammheim	1	388	2	29.4
2021-06-05	Sülz	0	1039	3	9.4
2021-06-05	Sürth	0	354	0	0
2021-06-05	Urbach	0	581	1	9.4
2021-06-05	Vingst	0	777	4	39.5
2021-06-05	Vogelsang	0	316	2	29.4
2021-06-05	Volkhoven/Weiler	1	373	12	248.1
2021-06-05	Wahn	0	334	2	34.7
2021-06-05	Wahnheide	0	344	0	0
2021-06-05	Weiden	1	699	5	33.6
2021-06-05	Weidenpesch	0	654	3	25.2
2021-06-05	Weiß	0	133	0	0
2021-06-05	Westhoven	0	182	0	0
2021-06-05	Widdersdorf	0	382	0	0
2021-06-05	Worringen	1	401	4	48.1
2021-06-05	Zollstock	0	866	2	9.8
2021-06-05	Zündorf	0	387	2	20.3
2021-06-06	Altstadt/Nord	1	788	5	29.4
2021-06-06	Altstadt/Süd	1	1095	11	42.9
2021-06-06	Bayenthal	0	352	1	11.4
2021-06-06	Bickendorf	1	820	3	22
2021-06-06	Bilderstöckchen	0	806	4	31.7
2021-06-06	Blumenberg	0	289	1	23.3
2021-06-06	Bocklemünd/Mengenich	1	474	5	58.6
2021-06-06	Braunsfeld	0	387	4	37.8
2021-06-06	Brück	0	332	0	0
2021-06-06	Buchforst	0	396	0	0
2021-06-06	Buchheim	0	799	5	47.9
2021-06-06	Chorweiler	0	993	2	20
2021-06-06	Dellbrück	0	571	1	5.5
2021-06-06	Deutz	0	617	3	21.7
2021-06-06	Dünnwald	0	474	3	32.1
2021-06-06	Ehrenfeld	0	1427	5	14.8
2021-06-06	Eil	1	422	8	104.8
2021-06-06	Elsdorf	0	103	0	0
2021-06-06	Ensen	1	376	2	31.3
2021-06-06	Esch/Auweiler	0	249	0	0
2021-06-06	Finkenberg	0	499	2	39.2
2021-06-06	Flittard	0	322	3	45.4
2021-06-06	Fühlingen	0	72	0	0
2021-06-06	Godorf	0	128	0	0
2021-06-06	Gremberghoven	0	220	3	126.2
2021-06-06	Grengel	0	235	1	21.9
2021-06-06	Hahnwald	0	53	1	60.2
2021-06-06	Heimersdorf	0	314	1	19.4
2021-06-06	Höhenberg	1	776	5	47.4
2021-06-06	Höhenhaus	0	588	1	7.8
2021-06-06	Holweide	0	881	2	11.7
2021-06-06	Humboldt/Gremberg	1	832	2	15.8
2021-06-06	Immendorf	0	59	0	0
2021-06-06	Junkersdorf	0	433	0	0
2021-06-06	Kalk	0	1426	5	24.8
2021-06-06	Klettenberg	0	321	0	0
2021-06-06	Langel	0	91	0	0
2021-06-06	Libur	0	40	0	0
2021-06-06	Lind	0	135	0	0
2021-06-06	Lindenthal	0	1047	3	11.1
2021-06-06	Lindweiler	0	194	2	71.1
2021-06-06	Longerich	0	530	3	26.2
2021-06-06	Lövenich	0	202	0	0
2021-06-06	Marienburg	0	266	0	0
2021-06-06	Mauenheim	0	272	1	21
2021-06-06	Merheim	0	588	7	78.4
2021-06-06	Merkenich	0	254	3	61.3
2021-06-06	Meschenich	0	491	2	31.9
2021-06-06	Mülheim	0	2259	13	36.7
2021-06-06	Müngersdorf	0	424	2	26.4
2021-06-06	Neubrück	0	618	0	0
2021-06-06	Neuehrenfeld	0	975	2	9.7
2021-06-06	Neustadt/Nord	0	932	5	19.5
2021-06-06	Neustadt/Süd	2	1283	9	26.4
2021-06-06	Niehl	0	962	8	47.6
2021-06-06	Nippes	1	1348	4	12.9
2021-06-06	Ossendorf	0	518	0	0
2021-06-06	Ostheim	1	791	3	28
2021-06-06	Pesch	0	293	1	15.3
2021-06-06	Poll	0	420	1	10.6
2021-06-06	Porz	1	834	3	24.1
2021-06-06	Raderberg	0	327	4	70.4
2021-06-06	Raderthal	0	163	0	0
2021-06-06	Rath/Heumar	0	351	3	30.4
2021-06-06	Riehl	1	529	1	9.6
2021-06-06	Rodenkirchen	1	602	6	40.9
2021-06-06	Roggendorf/Thenhoven	1	331	4	113.9
2021-06-06	Rondorf	0	325	0	0
2021-06-06	Seeberg	0	661	0	0
2021-06-06	Stammheim	0	388	2	29.4
2021-06-06	Sülz	0	1039	3	9.4
2021-06-06	Sürth	0	354	0	0
2021-06-06	Urbach	0	581	1	9.4
2021-06-06	Vingst	0	777	3	29.6
2021-06-06	Vogelsang	0	316	2	29.4
2021-06-06	Volkhoven/Weiler	0	373	12	248.1
2021-06-06	Wahn	0	334	1	17.3
2021-06-06	Wahnheide	0	344	0	0
2021-06-06	Weiden	0	699	5	33.6
2021-06-06	Weidenpesch	0	654	1	8.4
2021-06-06	Weiß	0	133	0	0
2021-06-06	Westhoven	0	182	0	0
2021-06-06	Widdersdorf	0	382	0	0
2021-06-06	Worringen	0	401	4	48.1
2021-06-06	Zollstock	0	866	2	9.8
2021-06-06	Zündorf	0	387	2	20.3
2021-06-07	Altstadt/Nord	0	788	4	23.5
2021-06-07	Altstadt/Süd	0	1095	11	42.9
2021-06-07	Bayenthal	1	353	2	22.7
2021-06-07	Bickendorf	0	820	3	22
2021-06-07	Bilderstöckchen	1	807	3	23.8
2021-06-07	Blumenberg	0	289	1	23.3
2021-06-07	Bocklemünd/Mengenich	0	474	5	58.6
2021-06-07	Braunsfeld	0	387	2	18.9
2021-06-07	Brück	0	332	0	0
2021-06-07	Buchforst	1	397	1	16.2
2021-06-07	Buchheim	0	799	4	38.3
2021-06-07	Chorweiler	1	994	3	30
2021-06-07	Dellbrück	0	571	0	0
2021-06-07	Deutz	0	617	3	21.7
2021-06-07	Dünnwald	0	474	2	21.4
2021-06-07	Ehrenfeld	0	1427	2	5.9
2021-06-07	Eil	0	422	8	104.8
2021-06-07	Elsdorf	0	103	0	0
2021-06-07	Ensen	0	376	2	31.3
2021-06-07	Esch/Auweiler	0	249	0	0
2021-06-07	Finkenberg	0	499	2	39.2
2021-06-07	Flittard	0	322	1	15.1
2021-06-07	Fühlingen	0	72	0	0
2021-06-07	Godorf	0	128	0	0
2021-06-07	Gremberghoven	0	220	1	42.1
2021-06-07	Grengel	0	235	0	0
2021-06-07	Hahnwald	0	53	1	60.2
2021-06-07	Heimersdorf	0	314	1	19.4
2021-06-07	Höhenberg	0	776	5	47.4
2021-06-07	Höhenhaus	0	588	1	7.8
2021-06-07	Holweide	0	881	1	5.8
2021-06-07	Humboldt/Gremberg	0	832	2	15.8
2021-06-07	Immendorf	0	59	0	0
2021-06-07	Junkersdorf	0	433	0	0
2021-06-07	Kalk	0	1426	3	14.9
2021-06-07	Klettenberg	0	321	0	0
2021-06-07	Langel	0	91	0	0
2021-06-07	Libur	0	40	0	0
2021-06-07	Lind	1	136	1	33.1
2021-06-07	Lindenthal	0	1047	3	11.1
2021-06-07	Lindweiler	0	194	2	71.1
2021-06-07	Longerich	0	530	1	8.7
2021-06-07	Lövenich	0	202	0	0
2021-06-07	Marienburg	0	266	0	0
2021-06-07	Mauenheim	1	273	1	21
2021-06-07	Merheim	0	588	3	33.6
2021-06-07	Merkenich	0	254	3	61.3
2021-06-07	Meschenich	1	492	3	47.8
2021-06-07	Mülheim	1	2260	9	25.4
2021-06-07	Müngersdorf	0	424	2	26.4
2021-06-07	Neubrück	0	618	0	0
2021-06-07	Neuehrenfeld	0	975	2	9.7
2021-06-07	Neustadt/Nord	1	933	5	19.5
2021-06-07	Neustadt/Süd	1	1284	5	14.7
2021-06-07	Niehl	0	962	7	41.6
2021-06-07	Nippes	0	1348	4	12.9
2021-06-07	Ossendorf	0	518	0	0
2021-06-07	Ostheim	0	791	3	28
2021-06-07	Pesch	0	293	1	15.3
2021-06-07	Poll	0	420	1	10.6
2021-06-07	Porz	0	834	2	16.1
2021-06-07	Raderberg	0	327	0	0
2021-06-07	Raderthal	1	164	1	24.5
2021-06-07	Rath/Heumar	1	352	4	40.6
2021-06-07	Riehl	0	529	1	9.6
2021-06-07	Rodenkirchen	0	602	6	40.9
2021-06-07	Roggendorf/Thenhoven	0	331	3	85.4
2021-06-07	Rondorf	0	325	0	0
2021-06-07	Seeberg	0	661	0	0
2021-06-07	Stammheim	0	388	2	29.4
2021-06-07	Sülz	0	1039	3	9.4
2021-06-07	Sürth	0	354	0	0
2021-06-07	Urbach	0	581	1	9.4
2021-06-07	Vingst	0	777	3	29.6
2021-06-07	Vogelsang	0	316	2	29.4
2021-06-07	Volkhoven/Weiler	1	374	8	165.4
2021-06-07	Wahn	0	334	1	17.3
2021-06-07	Wahnheide	0	344	0	0
2021-06-07	Weiden	1	700	5	33.6
2021-06-07	Weidenpesch	0	654	1	8.4
2021-06-07	Weiß	0	133	0	0
2021-06-07	Westhoven	0	182	0	0
2021-06-07	Widdersdorf	0	382	0	0
2021-06-07	Worringen	0	401	3	36.1
2021-06-07	Zollstock	0	866	2	9.8
2021-06-07	Zündorf	0	387	2	20.3
2021-06-08	Altstadt/Nord	2	790	6	35.3
2021-06-08	Altstadt/Süd	0	1095	7	27.3
2021-06-08	Bayenthal	2	355	3	34.1
2021-06-08	Bickendorf	0	820	3	22
2021-06-08	Bilderstöckchen	1	808	3	23.8
2021-06-08	Blumenberg	0	289	1	23.3
2021-06-08	Bocklemünd/Mengenich	0	474	5	58.6
2021-06-08	Braunsfeld	0	387	2	18.9
2021-06-08	Brück	0	332	0	0
2021-06-08	Buchforst	0	397	1	16.2
2021-06-08	Buchheim	0	799	4	38.3
2021-06-08	Chorweiler	0	994	2	20
2021-06-08	Dellbrück	0	571	0	0
2021-06-08	Deutz	0	617	3	21.7
2021-06-08	Dünnwald	1	475	3	32.1
2021-06-08	Ehrenfeld	0	1427	1	3
2021-06-08	Eil	0	422	3	39.3
2021-06-08	Elsdorf	0	103	0	0
2021-06-08	Ensen	0	376	2	31.3
2021-06-08	Esch/Auweiler	0	249	0	0
2021-06-08	Finkenberg	0	499	2	39.2
2021-06-08	Flittard	0	322	0	0
2021-06-08	Fühlingen	0	72	0	0
2021-06-08	Godorf	0	128	0	0
2021-06-08	Gremberghoven	1	221	2	84.1
2021-06-08	Grengel	0	235	0	0
2021-06-08	Hahnwald	0	53	1	60.2
2021-06-08	Heimersdorf	0	314	1	19.4
2021-06-08	Höhenberg	2	778	7	66.3
2021-06-08	Höhenhaus	1	589	2	15.7
2021-06-08	Holweide	0	881	1	5.8
2021-06-08	Humboldt/Gremberg	0	832	1	7.9
2021-06-08	Immendorf	0	59	0	0
2021-06-08	Junkersdorf	0	433	0	0
2021-06-08	Kalk	1	1427	4	19.9
2021-06-08	Klettenberg	0	321	0	0
2021-06-08	Langel	0	91	0	0
2021-06-08	Libur	0	40	0	0
2021-06-08	Lind	0	136	1	33.1
2021-06-08	Lindenthal	3	1050	5	18.5
2021-06-08	Lindweiler	1	195	1	35.5
2021-06-08	Longerich	0	530	0	0
2021-06-08	Lövenich	0	202	0	0
2021-06-08	Marienburg	1	267	1	16.4
2021-06-08	Mauenheim	0	273	1	21
2021-06-08	Merheim	1	589	1	11.2
2021-06-08	Merkenich	0	254	3	61.3
2021-06-08	Meschenich	0	492	2	31.9
2021-06-08	Mülheim	5	2265	10	28.2
2021-06-08	Müngersdorf	1	425	3	39.6
2021-06-08	Neubrück	0	618	0	0
2021-06-08	Neuehrenfeld	0	975	2	9.7
2021-06-08	Neustadt/Nord	0	933	4	15.6
2021-06-08	Neustadt/Süd	1	1285	6	17.6
2021-06-08	Niehl	0	962	6	35.7
2021-06-08	Nippes	3	1351	4	12.9
2021-06-08	Ossendorf	1	519	1	10.5
2021-06-08	Ostheim	1	792	4	37.3
2021-06-08	Pesch	0	293	1	15.3
2021-06-08	Poll	3	423	4	42.2
2021-06-08	Porz	1	835	3	24.1
2021-06-08	Raderberg	0	327	0	0
2021-06-08	Raderthal	0	164	1	24.5
2021-06-08	Rath/Heumar	2	354	4	40.6
2021-06-08	Riehl	0	529	1	9.6
2021-06-08	Rodenkirchen	2	604	6	40.9
2021-06-08	Roggendorf/Thenhoven	3	334	5	142.3
2021-06-08	Rondorf	0	325	0	0
2021-06-08	Seeberg	0	661	0	0
2021-06-08	Stammheim	0	388	1	14.7
2021-06-08	Sülz	0	1039	2	6.3
2021-06-08	Sürth	1	355	1	11.3
2021-06-08	Urbach	0	581	1	9.4
2021-06-08	Vingst	0	777	2	19.8
2021-06-08	Vogelsang	0	316	1	14.7
2021-06-08	Volkhoven/Weiler	0	374	6	124
2021-06-08	Wahn	1	335	1	17.3
2021-06-08	Wahnheide	0	344	0	0
2021-06-08	Weiden	1	701	5	33.6
2021-06-08	Weidenpesch	1	655	2	16.8
2021-06-08	Weiß	0	133	0	0
2021-06-08	Westhoven	0	182	0	0
2021-06-08	Widdersdorf	0	382	0	0
2021-06-08	Worringen	0	401	2	24.1
2021-06-08	Zollstock	0	866	1	4.9
2021-06-08	Zündorf	0	387	1	10.2
2021-06-09	Altstadt/Nord	1	791	6	35.3
2021-06-09	Altstadt/Süd	0	1095	4	15.6
2021-06-09	Bayenthal	0	355	3	34.1
2021-06-09	Bickendorf	0	820	3	22
2021-06-09	Bilderstöckchen	0	808	3	23.8
2021-06-09	Blumenberg	0	289	1	23.3
2021-06-09	Bocklemünd/Mengenich	1	475	6	70.3
2021-06-09	Braunsfeld	0	387	2	18.9
2021-06-09	Brück	1	333	1	11.8
2021-06-09	Buchforst	1	398	2	32.4
2021-06-09	Buchheim	0	799	3	28.7
2021-06-09	Chorweiler	0	994	1	10
2021-06-09	Dellbrück	0	571	0	0
2021-06-09	Deutz	1	618	2	14.5
2021-06-09	Dünnwald	0	475	2	21.4
2021-06-09	Ehrenfeld	0	1427	1	3
2021-06-09	Eil	0	422	3	39.3
2021-06-09	Elsdorf	1	104	1	71
2021-06-09	Ensen	0	376	2	31.3
2021-06-09	Esch/Auweiler	0	249	0	0
2021-06-09	Finkenberg	0	499	2	39.2
2021-06-09	Flittard	0	322	0	0
2021-06-09	Fühlingen	0	72	0	0
2021-06-09	Godorf	0	128	0	0
2021-06-09	Gremberghoven	1	222	3	126.2
2021-06-09	Grengel	0	235	0	0
2021-06-09	Hahnwald	0	53	0	0
2021-06-09	Heimersdorf	0	314	1	19.4
2021-06-09	Höhenberg	1	779	7	66.3
2021-06-09	Höhenhaus	1	590	3	23.5
2021-06-09	Holweide	1	882	1	5.8
2021-06-09	Humboldt/Gremberg	0	832	1	7.9
2021-06-09	Immendorf	0	59	0	0
2021-06-09	Junkersdorf	0	433	0	0
2021-06-09	Kalk	2	1429	5	24.8
2021-06-09	Klettenberg	0	321	0	0
2021-06-09	Langel	0	91	0	0
2021-06-09	Libur	0	40	0	0
2021-06-09	Lind	0	136	1	33.1
2021-06-09	Lindenthal	1	1051	5	18.5
2021-06-09	Lindweiler	0	195	1	35.5
2021-06-09	Longerich	0	530	0	0
2021-06-09	Lövenich	1	203	1	13.4
2021-06-09	Marienburg	0	267	1	16.4
2021-06-09	Mauenheim	0	273	1	21
2021-06-09	Merheim	0	589	1	11.2
2021-06-09	Merkenich	0	254	1	20.4
2021-06-09	Meschenich	1	493	2	31.9
2021-06-09	Mülheim	0	2265	9	25.4
2021-06-09	Müngersdorf	0	425	3	39.6
2021-06-09	Neubrück	0	618	0	0
2021-06-09	Neuehrenfeld	0	975	2	9.7
2021-06-09	Neustadt/Nord	1	934	3	11.7
2021-06-09	Neustadt/Süd	1	1286	7	20.5
2021-06-09	Niehl	0	962	3	17.8
2021-06-09	Nippes	0	1351	4	12.9
2021-06-09	Ossendorf	0	519	1	10.5
2021-06-09	Ostheim	1	793	5	46.7
2021-06-09	Pesch	0	293	0	0
2021-06-09	Poll	0	423	4	42.2
2021-06-09	Porz	2	837	4	32.1
2021-06-09	Raderberg	3	330	3	52.8
2021-06-09	Raderthal	0	164	1	24.5
2021-06-09	Rath/Heumar	0	354	4	40.6
2021-06-09	Riehl	0	529	1	9.6
2021-06-09	Rodenkirchen	0	604	4	27.3
2021-06-09	Roggendorf/Thenhoven	0	334	5	142.3
2021-06-09	Rondorf	0	325	0	0
2021-06-09	Seeberg	0	661	0	0
2021-06-09	Stammheim	1	389	2	29.4
2021-06-09	Sülz	0	1039	0	0
2021-06-09	Sürth	0	355	1	11.3
2021-06-09	Urbach	1	582	1	9.4
2021-06-09	Vingst	0	777	1	9.9
2021-06-09	Vogelsang	0	316	0	0
2021-06-09	Volkhoven/Weiler	2	376	7	144.7
2021-06-09	Wahn	2	337	3	52
2021-06-09	Wahnheide	0	344	0	0
2021-06-09	Weiden	1	702	5	33.6
2021-06-09	Weidenpesch	1	656	2	16.8
2021-06-09	Weiß	0	133	0	0
2021-06-09	Westhoven	4	186	4	83.6
2021-06-09	Widdersdorf	1	383	1	11
2021-06-09	Worringen	0	401	2	24.1
2021-06-09	Zollstock	0	866	1	4.9
2021-06-09	Zündorf	0	387	1	10.2
2021-06-10	Altstadt/Nord	1	792	6	35.3
2021-06-10	Altstadt/Süd	0	1095	3	11.7
2021-06-10	Bayenthal	0	355	3	34.1
2021-06-10	Bickendorf	1	821	3	22
2021-06-10	Bilderstöckchen	0	808	3	23.8
2021-06-10	Blumenberg	0	289	0	0
2021-06-10	Bocklemünd/Mengenich	0	475	4	46.9
2021-06-10	Braunsfeld	1	388	3	28.4
2021-06-10	Brück	1	334	2	23.6
2021-06-10	Buchforst	1	399	3	48.7
2021-06-10	Buchheim	0	799	3	28.7
2021-06-10	Chorweiler	0	994	1	10
2021-06-10	Dellbrück	0	571	0	0
2021-06-10	Deutz	0	618	1	7.2
2021-06-10	Dünnwald	0	475	2	21.4
2021-06-10	Ehrenfeld	1	1428	2	5.9
2021-06-10	Eil	0	422	3	39.3
2021-06-10	Elsdorf	0	104	1	71
2021-06-10	Ensen	0	376	1	15.7
2021-06-10	Esch/Auweiler	0	249	0	0
2021-06-10	Finkenberg	1	500	1	19.6
2021-06-10	Flittard	1	323	1	15.1
2021-06-10	Fühlingen	0	72	0	0
2021-06-10	Godorf	0	128	0	0
2021-06-10	Gremberghoven	2	224	4	168.3
2021-06-10	Grengel	0	235	0	0
2021-06-10	Hahnwald	0	53	0	0
2021-06-10	Heimersdorf	0	314	1	19.4
2021-06-10	Höhenberg	0	779	5	47.4
2021-06-10	Höhenhaus	0	590	2	15.7
2021-06-10	Holweide	0	882	1	5.8
2021-06-10	Humboldt/Gremberg	0	832	1	7.9
2021-06-10	Immendorf	0	59	0	0
2021-06-10	Junkersdorf	0	433	0	0
2021-06-10	Kalk	1	1430	6	29.8
2021-06-10	Klettenberg	0	321	0	0
2021-06-10	Langel	1	92	1	34.9
2021-06-10	Libur	0	40	0	0
2021-06-10	Lind	0	136	1	33.1
2021-06-10	Lindenthal	1	1052	5	18.5
2021-06-10	Lindweiler	0	195	1	35.5
2021-06-10	Longerich	0	530	0	0
2021-06-10	Lövenich	0	203	1	13.4
2021-06-10	Marienburg	0	267	1	16.4
2021-06-10	Mauenheim	0	273	1	21
2021-06-10	Merheim	0	589	1	11.2
2021-06-10	Merkenich	0	254	0	0
2021-06-10	Meschenich	2	495	4	63.8
2021-06-10	Mülheim	2	2267	9	25.4
2021-06-10	Müngersdorf	0	425	2	26.4
2021-06-10	Neubrück	0	618	0	0
2021-06-10	Neuehrenfeld	1	976	3	14.5
2021-06-10	Neustadt/Nord	0	934	3	11.7
2021-06-10	Neustadt/Süd	0	1286	6	17.6
2021-06-10	Niehl	1	963	4	23.8
2021-06-10	Nippes	0	1351	4	12.9
2021-06-10	Ossendorf	1	520	2	21
2021-06-10	Ostheim	0	793	5	46.7
2021-06-10	Pesch	2	295	2	30.7
2021-06-10	Poll	4	427	8	84.5
2021-06-10	Porz	0	837	4	32.1
2021-06-10	Raderberg	0	330	3	52.8
2021-06-10	Raderthal	0	164	1	24.5
2021-06-10	Rath/Heumar	0	354	3	30.4
2021-06-10	Riehl	0	529	1	9.6
2021-06-10	Rodenkirchen	0	604	3	20.5
2021-06-10	Roggendorf/Thenhoven	0	334	4	113.9
2021-06-10	Rondorf	0	325	0	0
2021-06-10	Seeberg	3	664	3	34.2
2021-06-10	Stammheim	0	389	2	29.4
2021-06-10	Sülz	0	1039	0	0
2021-06-10	Sürth	0	355	1	11.3
2021-06-10	Urbach	0	582	1	9.4
2021-06-10	Vingst	1	778	2	19.8
2021-06-10	Vogelsang	0	316	0	0
2021-06-10	Volkhoven/Weiler	1	377	7	144.7
2021-06-10	Wahn	0	337	3	52
2021-06-10	Wahnheide	1	345	1	15.2
2021-06-10	Weiden	0	702	5	33.6
2021-06-10	Weidenpesch	0	656	2	16.8
2021-06-10	Weiß	0	133	0	0
2021-06-10	Westhoven	2	188	6	125.3
2021-06-10	Widdersdorf	1	384	2	21.9
2021-06-10	Worringen	0	401	2	24.1
2021-06-10	Zollstock	0	866	1	4.9
2021-06-10	Zündorf	0	387	1	10.2
2021-06-11	Altstadt/Nord	1	793	6	35.3
2021-06-11	Altstadt/Süd	0	1095	1	3.9
2021-06-11	Bayenthal	0	355	3	34.1
2021-06-11	Bickendorf	1	822	4	29.3
2021-06-11	Bilderstöckchen	1	809	3	23.8
2021-06-11	Blumenberg	0	289	0	0
2021-06-11	Bocklemünd/Mengenich	0	475	3	35.2
2021-06-11	Braunsfeld	0	388	3	28.4
2021-06-11	Brück	0	334	2	23.6
2021-06-11	Buchforst	0	399	3	48.7
2021-06-11	Buchheim	2	801	3	28.7
2021-06-11	Chorweiler	0	994	1	10
2021-06-11	Dellbrück	0	571	0	0
2021-06-11	Deutz	0	618	1	7.2
2021-06-11	Dünnwald	0	475	1	10.7
2021-06-11	Ehrenfeld	2	1430	3	8.9
2021-06-11	Eil	0	422	1	13.1
2021-06-11	Elsdorf	0	104	1	71
2021-06-11	Ensen	0	376	1	15.7
2021-06-11	Esch/Auweiler	0	249	0	0
2021-06-11	Finkenberg	1	501	2	39.2
2021-06-11	Flittard	0	323	1	15.1
2021-06-11	Fühlingen	0	72	0	0
2021-06-11	Godorf	0	128	0	0
2021-06-11	Gremberghoven	0	224	4	168.3
2021-06-11	Grengel	0	235	0	0
2021-06-11	Hahnwald	0	53	0	0
2021-06-11	Heimersdorf	0	314	1	19.4
2021-06-11	Höhenberg	0	779	4	37.9
2021-06-11	Höhenhaus	0	590	2	15.7
2021-06-11	Holweide	0	882	1	5.8
2021-06-11	Humboldt/Gremberg	1	833	2	15.8
2021-06-11	Immendorf	0	59	0	0
2021-06-11	Junkersdorf	0	433	0	0
2021-06-11	Kalk	1	1431	6	29.8
2021-06-11	Klettenberg	0	321	0	0
2021-06-11	Langel	0	92	1	34.9
2021-06-11	Libur	0	40	0	0
2021-06-11	Lind	0	136	1	33.1
2021-06-11	Lindenthal	1	1053	6	22.2
2021-06-11	Lindweiler	0	195	1	35.5
2021-06-11	Longerich	0	530	0	0
2021-06-11	Lövenich	0	203	1	13.4
2021-06-11	Marienburg	0	267	1	16.4
2021-06-11	Mauenheim	0	273	1	21
2021-06-11	Merheim	0	589	1	11.2
2021-06-11	Merkenich	0	254	0	0
2021-06-11	Meschenich	0	495	4	63.8
2021-06-11	Mülheim	2	2269	10	28.2
2021-06-11	Müngersdorf	0	425	1	13.2
2021-06-11	Neubrück	0	618	0	0
2021-06-11	Neuehrenfeld	0	976	1	4.8
2021-06-11	Neustadt/Nord	1	935	3	11.7
2021-06-11	Neustadt/Süd	0	1286	5	14.7
2021-06-11	Niehl	0	963	3	17.8
2021-06-11	Nippes	0	1351	4	12.9
2021-06-11	Ossendorf	0	520	2	21
2021-06-11	Ostheim	1	794	5	46.7
2021-06-11	Pesch	0	295	2	30.7
2021-06-11	Poll	0	427	7	73.9
2021-06-11	Porz	0	837	4	32.1
2021-06-11	Raderberg	0	330	3	52.8
2021-06-11	Raderthal	0	164	1	24.5
2021-06-11	Rath/Heumar	0	354	3	30.4
2021-06-11	Riehl	0	529	1	9.6
2021-06-11	Rodenkirchen	1	605	4	27.3
2021-06-11	Roggendorf/Thenhoven	0	334	4	113.9
2021-06-11	Rondorf	0	325	0	0
2021-06-11	Seeberg	0	664	3	34.2
2021-06-11	Stammheim	0	389	2	29.4
2021-06-11	Sülz	0	1039	0	0
2021-06-11	Sürth	0	355	1	11.3
2021-06-11	Urbach	0	582	1	9.4
2021-06-11	Vingst	0	778	1	9.9
2021-06-11	Vogelsang	0	316	0	0
2021-06-11	Volkhoven/Weiler	0	377	5	103.4
2021-06-11	Wahn	0	337	3	52
2021-06-11	Wahnheide	0	345	1	15.2
2021-06-11	Weiden	0	702	4	26.9
2021-06-11	Weidenpesch	0	656	2	16.8
2021-06-11	Weiß	0	133	0	0
2021-06-11	Westhoven	0	188	6	125.3
2021-06-11	Widdersdorf	0	384	2	21.9
2021-06-11	Worringen	0	401	1	12
2021-06-11	Zollstock	0	866	0	0
2021-06-11	Zündorf	0	387	0	0
2021-06-12	Altstadt/Nord	0	793	6	35.3
2021-06-12	Altstadt/Süd	1	1096	2	7.8
2021-06-12	Bayenthal	0	355	3	34.1
2021-06-12	Bickendorf	0	822	3	22
2021-06-12	Bilderstöckchen	0	809	3	23.8
2021-06-12	Blumenberg	0	289	0	0
2021-06-12	Bocklemünd/Mengenich	0	475	2	23.4
2021-06-12	Braunsfeld	0	388	1	9.5
2021-06-12	Brück	0	334	2	23.6
2021-06-12	Buchforst	0	399	3	48.7
2021-06-12	Buchheim	0	801	2	19.2
2021-06-12	Chorweiler	0	994	1	10
2021-06-12	Dellbrück	0	571	0	0
2021-06-12	Deutz	1	619	2	14.5
2021-06-12	Dünnwald	0	475	1	10.7
2021-06-12	Ehrenfeld	0	1430	3	8.9
2021-06-12	Eil	0	422	1	13.1
2021-06-12	Elsdorf	0	104	1	71
2021-06-12	Ensen	0	376	1	15.7
2021-06-12	Esch/Auweiler	0	249	0	0
2021-06-12	Finkenberg	0	501	2	39.2
2021-06-12	Flittard	0	323	1	15.1
2021-06-12	Fühlingen	0	72	0	0
2021-06-12	Godorf	0	128	0	0
2021-06-12	Gremberghoven	0	224	4	168.3
2021-06-12	Grengel	0	235	0	0
2021-06-12	Hahnwald	0	53	0	0
2021-06-12	Heimersdorf	0	314	0	0
2021-06-12	Höhenberg	0	779	4	37.9
2021-06-12	Höhenhaus	0	590	2	15.7
2021-06-12	Holweide	1	883	2	11.7
2021-06-12	Humboldt/Gremberg	1	834	3	23.8
2021-06-12	Immendorf	0	59	0	0
2021-06-12	Junkersdorf	0	433	0	0
2021-06-12	Kalk	0	1431	5	24.8
2021-06-12	Klettenberg	0	321	0	0
2021-06-12	Langel	0	92	1	34.9
2021-06-12	Libur	0	40	0	0
2021-06-12	Lind	1	137	2	66.2
2021-06-12	Lindenthal	0	1053	6	22.2
2021-06-12	Lindweiler	0	195	1	35.5
2021-06-12	Longerich	0	530	0	0
2021-06-12	Lövenich	0	203	1	13.4
2021-06-12	Marienburg	0	267	1	16.4
2021-06-12	Mauenheim	0	273	1	21
2021-06-12	Merheim	1	590	2	22.4
2021-06-12	Merkenich	0	254	0	0
2021-06-12	Meschenich	1	496	5	79.7
2021-06-12	Mülheim	0	2269	10	28.2
2021-06-12	Müngersdorf	0	425	1	13.2
2021-06-12	Neubrück	0	618	0	0
2021-06-12	Neuehrenfeld	3	979	4	19.3
2021-06-12	Neustadt/Nord	1	936	4	15.6
2021-06-12	Neustadt/Süd	0	1286	5	14.7
2021-06-12	Niehl	0	963	1	5.9
2021-06-12	Nippes	0	1351	4	12.9
2021-06-12	Ossendorf	0	520	2	21
2021-06-12	Ostheim	0	794	4	37.3
2021-06-12	Pesch	0	295	2	30.7
2021-06-12	Poll	0	427	7	73.9
2021-06-12	Porz	0	837	4	32.1
2021-06-12	Raderberg	0	330	3	52.8
2021-06-12	Raderthal	0	164	1	24.5
2021-06-12	Rath/Heumar	0	354	3	30.4
2021-06-12	Riehl	0	529	1	9.6
2021-06-12	Rodenkirchen	1	606	5	34.1
2021-06-12	Roggendorf/Thenhoven	0	334	4	113.9
2021-06-12	Rondorf	0	325	0	0
2021-06-12	Seeberg	0	664	3	34.2
2021-06-12	Stammheim	0	389	1	14.7
2021-06-12	Sülz	1	1040	1	3.1
2021-06-12	Sürth	0	355	1	11.3
2021-06-12	Urbach	0	582	1	9.4
2021-06-12	Vingst	0	778	1	9.9
2021-06-12	Vogelsang	0	316	0	0
2021-06-12	Volkhoven/Weiler	0	377	4	82.7
2021-06-12	Wahn	0	337	3	52
2021-06-12	Wahnheide	0	345	1	15.2
2021-06-12	Weiden	0	702	3	20.2
2021-06-12	Weidenpesch	0	656	2	16.8
2021-06-12	Weiß	0	133	0	0
2021-06-12	Westhoven	0	188	6	125.3
2021-06-12	Widdersdorf	0	384	2	21.9
2021-06-12	Worringen	0	401	0	0
2021-06-12	Zollstock	0	866	0	0
2021-06-12	Zündorf	0	387	0	0
2021-06-13	Altstadt/Nord	0	793	5	29.4
2021-06-13	Altstadt/Süd	2	1098	3	11.7
2021-06-13	Bayenthal	0	355	3	34.1
2021-06-13	Bickendorf	1	823	3	22
2021-06-13	Bilderstöckchen	0	809	3	23.8
2021-06-13	Blumenberg	0	289	0	0
2021-06-13	Bocklemünd/Mengenich	1	476	2	23.4
2021-06-13	Braunsfeld	0	388	1	9.5
2021-06-13	Brück	0	334	2	23.6
2021-06-13	Buchforst	0	399	3	48.7
2021-06-13	Buchheim	0	801	2	19.2
2021-06-13	Chorweiler	0	994	1	10
2021-06-13	Dellbrück	1	572	1	5.5
2021-06-13	Deutz	0	619	2	14.5
2021-06-13	Dünnwald	0	475	1	10.7
2021-06-13	Ehrenfeld	0	1430	3	8.9
2021-06-13	Eil	0	422	0	0
2021-06-13	Elsdorf	0	104	1	71
2021-06-13	Ensen	0	376	0	0
2021-06-13	Esch/Auweiler	0	249	0	0
2021-06-13	Finkenberg	0	501	2	39.2
2021-06-13	Flittard	0	323	1	15.1
2021-06-13	Fühlingen	0	72	0	0
2021-06-13	Godorf	0	128	0	0
2021-06-13	Gremberghoven	0	224	4	168.3
2021-06-13	Grengel	0	235	0	0
2021-06-13	Hahnwald	0	53	0	0
2021-06-13	Heimersdorf	0	314	0	0
2021-06-13	Höhenberg	1	780	4	37.9
2021-06-13	Höhenhaus	0	590	2	15.7
2021-06-13	Holweide	0	883	2	11.7
2021-06-13	Humboldt/Gremberg	0	834	2	15.8
2021-06-13	Immendorf	0	59	0	0
2021-06-13	Junkersdorf	0	433	0	0
2021-06-13	Kalk	0	1431	5	24.8
2021-06-13	Klettenberg	0	321	0	0
2021-06-13	Langel	0	92	1	34.9
2021-06-13	Libur	0	40	0	0
2021-06-13	Lind	0	137	2	66.2
2021-06-13	Lindenthal	0	1053	6	22.2
2021-06-13	Lindweiler	0	195	1	35.5
2021-06-13	Longerich	0	530	0	0
2021-06-13	Lövenich	2	205	3	40.2
2021-06-13	Marienburg	0	267	1	16.4
2021-06-13	Mauenheim	0	273	1	21
2021-06-13	Merheim	0	590	2	22.4
2021-06-13	Merkenich	0	254	0	0
2021-06-13	Meschenich	0	496	5	79.7
2021-06-13	Mülheim	2	2271	12	33.9
2021-06-13	Müngersdorf	0	425	1	13.2
2021-06-13	Neubrück	0	618	0	0
2021-06-13	Neuehrenfeld	0	979	4	19.3
2021-06-13	Neustadt/Nord	0	936	4	15.6
2021-06-13	Neustadt/Süd	0	1286	3	8.8
2021-06-13	Niehl	0	963	1	5.9
2021-06-13	Nippes	1	1352	4	12.9
2021-06-13	Ossendorf	0	520	2	21
2021-06-13	Ostheim	0	794	3	28
2021-06-13	Pesch	0	295	2	30.7
2021-06-13	Poll	0	427	7	73.9
2021-06-13	Porz	0	837	3	24.1
2021-06-13	Raderberg	0	330	3	52.8
2021-06-13	Raderthal	0	164	1	24.5
2021-06-13	Rath/Heumar	1	355	4	40.6
2021-06-13	Riehl	0	529	0	0
2021-06-13	Rodenkirchen	0	606	4	27.3
2021-06-13	Roggendorf/Thenhoven	0	334	3	85.4
2021-06-13	Rondorf	0	325	0	0
2021-06-13	Seeberg	0	664	3	34.2
2021-06-13	Stammheim	0	389	1	14.7
2021-06-13	Sülz	0	1040	1	3.1
2021-06-13	Sürth	0	355	1	11.3
2021-06-13	Urbach	0	582	1	9.4
2021-06-13	Vingst	0	778	1	9.9
2021-06-13	Vogelsang	0	316	0	0
2021-06-13	Volkhoven/Weiler	0	377	4	82.7
2021-06-13	Wahn	0	337	3	52
2021-06-13	Wahnheide	0	345	1	15.2
2021-06-13	Weiden	0	702	3	20.2
2021-06-13	Weidenpesch	0	656	2	16.8
2021-06-13	Weiß	0	133	0	0
2021-06-13	Westhoven	0	188	6	125.3
2021-06-13	Widdersdorf	0	384	2	21.9
2021-06-13	Worringen	0	401	0	0
2021-06-13	Zollstock	0	866	0	0
2021-06-13	Zündorf	0	387	0	0
2021-06-14	Altstadt/Nord	0	793	5	29.4
2021-06-14	Altstadt/Süd	0	1098	3	11.7
2021-06-14	Bayenthal	0	355	2	22.7
2021-06-14	Bickendorf	1	824	4	29.3
2021-06-14	Bilderstöckchen	1	810	3	23.8
2021-06-14	Blumenberg	0	289	0	0
2021-06-14	Bocklemünd/Mengenich	0	476	2	23.4
2021-06-14	Braunsfeld	0	388	1	9.5
2021-06-14	Brück	0	334	2	23.6
2021-06-14	Buchforst	0	399	2	32.4
2021-06-14	Buchheim	0	801	2	19.2
2021-06-14	Chorweiler	0	994	0	0
2021-06-14	Dellbrück	1	573	2	10.9
2021-06-14	Deutz	0	619	2	14.5
2021-06-14	Dünnwald	0	475	1	10.7
2021-06-14	Ehrenfeld	1	1431	4	11.9
2021-06-14	Eil	0	422	0	0
2021-06-14	Elsdorf	0	104	1	71
2021-06-14	Ensen	0	376	0	0
2021-06-14	Esch/Auweiler	0	249	0	0
2021-06-14	Finkenberg	0	501	2	39.2
2021-06-14	Flittard	0	323	1	15.1
2021-06-14	Fühlingen	0	72	0	0
2021-06-14	Godorf	0	128	0	0
2021-06-14	Gremberghoven	0	224	4	168.3
2021-06-14	Grengel	0	235	0	0
2021-06-14	Hahnwald	0	53	0	0
2021-06-14	Heimersdorf	0	314	0	0
2021-06-14	Höhenberg	0	780	4	37.9
2021-06-14	Höhenhaus	0	590	2	15.7
2021-06-14	Holweide	0	883	2	11.7
2021-06-14	Humboldt/Gremberg	0	834	2	15.8
2021-06-14	Immendorf	0	59	0	0
2021-06-14	Junkersdorf	0	433	0	0
2021-06-14	Kalk	0	1431	5	24.8
2021-06-14	Klettenberg	0	321	0	0
2021-06-14	Langel	0	92	1	34.9
2021-06-14	Libur	0	40	0	0
2021-06-14	Lind	0	137	1	33.1
2021-06-14	Lindenthal	1	1054	7	25.9
2021-06-14	Lindweiler	0	195	1	35.5
2021-06-14	Longerich	0	530	0	0
2021-06-14	Lövenich	0	205	3	40.2
2021-06-14	Marienburg	0	267	1	16.4
2021-06-14	Mauenheim	0	273	0	0
2021-06-14	Merheim	0	590	2	22.4
2021-06-14	Merkenich	0	254	0	0
2021-06-14	Meschenich	2	498	6	95.7
2021-06-14	Mülheim	0	2271	11	31
2021-06-14	Müngersdorf	0	425	1	13.2
2021-06-14	Neubrück	0	618	0	0
2021-06-14	Neuehrenfeld	0	979	4	19.3
2021-06-14	Neustadt/Nord	0	936	3	11.7
2021-06-14	Neustadt/Süd	0	1286	2	5.9
2021-06-14	Niehl	0	963	1	5.9
2021-06-14	Nippes	0	1352	4	12.9
2021-06-14	Ossendorf	0	520	2	21
2021-06-14	Ostheim	0	794	3	28
2021-06-14	Pesch	0	295	2	30.7
2021-06-14	Poll	0	427	7	73.9
2021-06-14	Porz	0	837	3	24.1
2021-06-14	Raderberg	1	331	4	70.4
2021-06-14	Raderthal	0	164	0	0
2021-06-14	Rath/Heumar	0	355	3	30.4
2021-06-14	Riehl	0	529	0	0
2021-06-14	Rodenkirchen	0	606	4	27.3
2021-06-14	Roggendorf/Thenhoven	0	334	3	85.4
2021-06-14	Rondorf	0	325	0	0
2021-06-14	Seeberg	0	664	3	34.2
2021-06-14	Stammheim	0	389	1	14.7
2021-06-14	Sülz	1	1041	2	6.3
2021-06-14	Sürth	0	355	1	11.3
2021-06-14	Urbach	1	583	2	18.7
2021-06-14	Vingst	1	779	2	19.8
2021-06-14	Vogelsang	0	316	0	0
2021-06-14	Volkhoven/Weiler	0	377	3	62
2021-06-14	Wahn	0	337	3	52
2021-06-14	Wahnheide	0	345	1	15.2
2021-06-14	Weiden	0	702	2	13.4
2021-06-14	Weidenpesch	0	656	2	16.8
2021-06-14	Weiß	0	133	0	0
2021-06-14	Westhoven	0	188	6	125.3
2021-06-14	Widdersdorf	0	384	2	21.9
2021-06-14	Worringen	0	401	0	0
2021-06-14	Zollstock	0	866	0	0
2021-06-14	Zündorf	0	387	0	0
2021-06-15	Altstadt/Nord	0	793	3	17.6
2021-06-15	Altstadt/Süd	0	1098	3	11.7
2021-06-15	Bayenthal	1	356	1	11.4
2021-06-15	Bickendorf	0	824	4	29.3
2021-06-15	Bilderstöckchen	0	810	2	15.9
2021-06-15	Blumenberg	0	289	0	0
2021-06-15	Bocklemünd/Mengenich	1	477	3	35.2
2021-06-15	Braunsfeld	0	388	1	9.5
2021-06-15	Brück	0	334	2	23.6
2021-06-15	Buchforst	0	399	2	32.4
2021-06-15	Buchheim	0	801	2	19.2
2021-06-15	Chorweiler	2	996	2	20
2021-06-15	Dellbrück	0	573	2	10.9
2021-06-15	Deutz	0	619	2	14.5
2021-06-15	Dünnwald	0	475	0	0
2021-06-15	Ehrenfeld	0	1431	4	11.9
2021-06-15	Eil	0	422	0	0
2021-06-15	Elsdorf	0	104	1	71
2021-06-15	Ensen	0	376	0	0
2021-06-15	Esch/Auweiler	0	249	0	0
2021-06-15	Finkenberg	0	501	2	39.2
2021-06-15	Flittard	0	323	1	15.1
2021-06-15	Fühlingen	0	72	0	0
2021-06-15	Godorf	0	128	0	0
2021-06-15	Gremberghoven	0	224	3	126.2
2021-06-15	Grengel	0	235	0	0
2021-06-15	Hahnwald	0	53	0	0
2021-06-15	Heimersdorf	0	314	0	0
2021-06-15	Höhenberg	0	780	2	18.9
2021-06-15	Höhenhaus	0	590	1	7.8
2021-06-15	Holweide	1	884	3	17.5
2021-06-15	Humboldt/Gremberg	0	834	2	15.8
2021-06-15	Immendorf	0	59	0	0
2021-06-15	Junkersdorf	0	433	0	0
2021-06-15	Kalk	0	1431	4	19.9
2021-06-15	Klettenberg	0	321	0	0
2021-06-15	Langel	0	92	1	34.9
2021-06-15	Libur	0	40	0	0
2021-06-15	Lind	0	137	1	33.1
2021-06-15	Lindenthal	0	1054	4	14.8
2021-06-15	Lindweiler	0	195	0	0
2021-06-15	Longerich	0	530	0	0
2021-06-15	Lövenich	0	205	3	40.2
2021-06-15	Marienburg	0	267	0	0
2021-06-15	Mauenheim	0	273	0	0
2021-06-15	Merheim	0	590	1	11.2
2021-06-15	Merkenich	0	254	0	0
2021-06-15	Meschenich	0	498	6	95.7
2021-06-15	Mülheim	3	2274	9	25.4
2021-06-15	Müngersdorf	0	425	0	0
2021-06-15	Neubrück	1	619	1	14.2
2021-06-15	Neuehrenfeld	0	979	4	19.3
2021-06-15	Neustadt/Nord	1	937	4	15.6
2021-06-15	Neustadt/Süd	0	1286	1	2.9
2021-06-15	Niehl	1	964	2	11.9
2021-06-15	Nippes	0	1352	1	3.2
2021-06-15	Ossendorf	0	520	1	10.5
2021-06-15	Ostheim	0	794	2	18.7
2021-06-15	Pesch	0	295	2	30.7
2021-06-15	Poll	0	427	4	42.2
2021-06-15	Porz	0	837	2	16.1
2021-06-15	Raderberg	0	331	4	70.4
2021-06-15	Raderthal	0	164	0	0
2021-06-15	Rath/Heumar	0	355	1	10.1
2021-06-15	Riehl	0	529	0	0
2021-06-15	Rodenkirchen	0	606	2	13.6
2021-06-15	Roggendorf/Thenhoven	0	334	0	0
2021-06-15	Rondorf	0	325	0	0
2021-06-15	Seeberg	0	664	3	34.2
2021-06-15	Stammheim	0	389	1	14.7
2021-06-15	Sülz	0	1041	2	6.3
2021-06-15	Sürth	0	355	0	0
2021-06-15	Urbach	0	583	2	18.7
2021-06-15	Vingst	0	779	2	19.8
2021-06-15	Vogelsang	0	316	0	0
2021-06-15	Volkhoven/Weiler	0	377	3	62
2021-06-15	Wahn	1	338	3	52
2021-06-15	Wahnheide	0	345	1	15.2
2021-06-15	Weiden	0	702	1	6.7
2021-06-15	Weidenpesch	0	656	1	8.4
2021-06-15	Weiß	0	133	0	0
2021-06-15	Westhoven	0	188	6	125.3
2021-06-15	Widdersdorf	0	384	2	21.9
2021-06-15	Worringen	0	401	0	0
2021-06-15	Zollstock	0	866	0	0
2021-06-15	Zündorf	0	387	0	0
2021-06-16	Altstadt/Nord	0	793	2	11.8
2021-06-16	Altstadt/Süd	0	1098	3	11.7
2021-06-16	Bayenthal	0	356	1	11.4
2021-06-16	Bickendorf	1	825	5	36.6
2021-06-16	Bilderstöckchen	0	810	2	15.9
2021-06-16	Blumenberg	0	289	0	0
2021-06-16	Bocklemünd/Mengenich	0	477	2	23.4
2021-06-16	Braunsfeld	0	388	1	9.5
2021-06-16	Brück	0	334	1	11.8
2021-06-16	Buchforst	0	399	1	16.2
2021-06-16	Buchheim	2	803	4	38.3
2021-06-16	Chorweiler	0	996	2	20
2021-06-16	Dellbrück	0	573	2	10.9
2021-06-16	Deutz	0	619	1	7.2
2021-06-16	Dünnwald	0	475	0	0
2021-06-16	Ehrenfeld	1	1432	5	14.8
2021-06-16	Eil	0	422	0	0
2021-06-16	Elsdorf	0	104	0	0
2021-06-16	Ensen	0	376	0	0
2021-06-16	Esch/Auweiler	1	250	1	17.6
2021-06-16	Finkenberg	0	501	2	39.2
2021-06-16	Flittard	0	323	1	15.1
2021-06-16	Fühlingen	0	72	0	0
2021-06-16	Godorf	2	130	2	90.5
2021-06-16	Gremberghoven	1	225	3	126.2
2021-06-16	Grengel	0	235	0	0
2021-06-16	Hahnwald	0	53	0	0
2021-06-16	Heimersdorf	0	314	0	0
2021-06-16	Höhenberg	0	780	1	9.5
2021-06-16	Höhenhaus	0	590	0	0
2021-06-16	Holweide	1	885	3	17.5
2021-06-16	Humboldt/Gremberg	0	834	2	15.8
2021-06-16	Immendorf	0	59	0	0
2021-06-16	Junkersdorf	0	433	0	0
2021-06-16	Kalk	0	1431	2	9.9
2021-06-16	Klettenberg	0	321	0	0
2021-06-16	Langel	0	92	1	34.9
2021-06-16	Libur	0	40	0	0
2021-06-16	Lind	0	137	1	33.1
2021-06-16	Lindenthal	0	1054	3	11.1
2021-06-16	Lindweiler	0	195	0	0
2021-06-16	Longerich	0	530	0	0
2021-06-16	Lövenich	0	205	2	26.8
2021-06-16	Marienburg	1	268	1	16.4
2021-06-16	Mauenheim	0	273	0	0
2021-06-16	Merheim	0	590	1	11.2
2021-06-16	Merkenich	0	254	0	0
2021-06-16	Meschenich	0	498	5	79.7
2021-06-16	Mülheim	0	2274	9	25.4
2021-06-16	Müngersdorf	0	425	0	0
2021-06-16	Neubrück	1	620	2	28.5
2021-06-16	Neuehrenfeld	0	979	4	19.3
2021-06-16	Neustadt/Nord	0	937	3	11.7
2021-06-16	Neustadt/Süd	0	1286	0	0
2021-06-16	Niehl	1	965	3	17.8
2021-06-16	Nippes	1	1353	2	6.4
2021-06-16	Ossendorf	0	520	1	10.5
2021-06-16	Ostheim	0	794	1	9.3
2021-06-16	Pesch	0	295	2	30.7
2021-06-16	Poll	0	427	4	42.2
2021-06-16	Porz	1	838	1	8
2021-06-16	Raderberg	0	331	1	17.6
2021-06-16	Raderthal	0	164	0	0
2021-06-16	Rath/Heumar	1	356	2	20.3
2021-06-16	Riehl	0	529	0	0
2021-06-16	Rodenkirchen	0	606	2	13.6
2021-06-16	Roggendorf/Thenhoven	0	334	0	0
2021-06-16	Rondorf	0	325	0	0
2021-06-16	Seeberg	0	664	3	34.2
2021-06-16	Stammheim	0	389	0	0
2021-06-16	Sülz	0	1041	2	6.3
2021-06-16	Sürth	0	355	0	0
2021-06-16	Urbach	0	583	1	9.4
2021-06-16	Vingst	2	781	4	39.5
2021-06-16	Vogelsang	0	316	0	0
2021-06-16	Volkhoven/Weiler	0	377	1	20.7
2021-06-16	Wahn	0	338	1	17.3
2021-06-16	Wahnheide	0	345	1	15.2
2021-06-16	Weiden	0	702	0	0
2021-06-16	Weidenpesch	0	656	0	0
2021-06-16	Weiß	0	133	0	0
2021-06-16	Westhoven	0	188	2	41.8
2021-06-16	Widdersdorf	0	384	1	11
2021-06-16	Worringen	0	401	0	0
2021-06-16	Zollstock	1	867	1	4.9
2021-06-16	Zündorf	0	387	0	0
2021-06-17	Altstadt/Nord	0	793	1	5.9
2021-06-17	Altstadt/Süd	0	1098	3	11.7
2021-06-17	Bayenthal	0	356	1	11.4
2021-06-17	Bickendorf	0	825	4	29.3
2021-06-17	Bilderstöckchen	0	810	2	15.9
2021-06-17	Blumenberg	0	289	0	0
2021-06-17	Bocklemünd/Mengenich	1	478	3	35.2
2021-06-17	Braunsfeld	1	389	1	9.5
2021-06-17	Brück	0	334	0	0
2021-06-17	Buchforst	0	399	0	0
2021-06-17	Buchheim	0	803	4	38.3
2021-06-17	Chorweiler	0	996	2	20
2021-06-17	Dellbrück	1	574	3	16.4
2021-06-17	Deutz	0	619	1	7.2
2021-06-17	Dünnwald	0	475	0	0
2021-06-17	Ehrenfeld	0	1432	4	11.9
2021-06-17	Eil	0	422	0	0
2021-06-17	Elsdorf	0	104	0	0
2021-06-17	Ensen	0	376	0	0
2021-06-17	Esch/Auweiler	0	250	1	17.6
2021-06-17	Finkenberg	1	502	2	39.2
2021-06-17	Flittard	0	323	0	0
2021-06-17	Fühlingen	0	72	0	0
2021-06-17	Godorf	0	130	2	90.5
2021-06-17	Gremberghoven	0	225	1	42.1
2021-06-17	Grengel	0	235	0	0
2021-06-17	Hahnwald	0	53	0	0
2021-06-17	Heimersdorf	0	314	0	0
2021-06-17	Höhenberg	0	780	1	9.5
2021-06-17	Höhenhaus	0	590	0	0
2021-06-17	Holweide	0	885	3	17.5
2021-06-17	Humboldt/Gremberg	0	834	2	15.8
2021-06-17	Immendorf	0	59	0	0
2021-06-17	Junkersdorf	0	433	0	0
2021-06-17	Kalk	1	1432	2	9.9
2021-06-17	Klettenberg	0	321	0	0
2021-06-17	Langel	0	92	0	0
2021-06-17	Libur	0	40	0	0
2021-06-17	Lind	0	137	1	33.1
2021-06-17	Lindenthal	0	1054	2	7.4
2021-06-17	Lindweiler	0	195	0	0
2021-06-17	Longerich	0	530	0	0
2021-06-17	Lövenich	0	205	2	26.8
2021-06-17	Marienburg	0	268	1	16.4
2021-06-17	Mauenheim	0	273	0	0
2021-06-17	Merheim	1	591	2	22.4
2021-06-17	Merkenich	0	254	0	0
2021-06-17	Meschenich	0	498	3	47.8
2021-06-17	Mülheim	1	2275	8	22.6
2021-06-17	Müngersdorf	0	425	0	0
2021-06-17	Neubrück	0	620	2	28.5
2021-06-17	Neuehrenfeld	0	979	3	14.5
2021-06-17	Neustadt/Nord	0	937	3	11.7
2021-06-17	Neustadt/Süd	1	1287	1	2.9
2021-06-17	Niehl	0	965	2	11.9
2021-06-17	Nippes	0	1353	2	6.4
2021-06-17	Ossendorf	0	520	0	0
2021-06-17	Ostheim	0	794	1	9.3
2021-06-17	Pesch	0	295	0	0
2021-06-17	Poll	0	427	0	0
2021-06-17	Porz	0	838	1	8
2021-06-17	Raderberg	1	332	2	35.2
2021-06-17	Raderthal	0	164	0	0
2021-06-17	Rath/Heumar	0	356	2	20.3
2021-06-17	Riehl	0	529	0	0
2021-06-17	Rodenkirchen	0	606	2	13.6
2021-06-17	Roggendorf/Thenhoven	0	334	0	0
2021-06-17	Rondorf	0	325	0	0
2021-06-17	Seeberg	0	664	0	0
2021-06-17	Stammheim	0	389	0	0
2021-06-17	Sülz	0	1041	2	6.3
2021-06-17	Sürth	0	355	0	0
2021-06-17	Urbach	0	583	1	9.4
2021-06-17	Vingst	0	781	3	29.6
2021-06-17	Vogelsang	0	316	0	0
2021-06-17	Volkhoven/Weiler	0	377	0	0
2021-06-17	Wahn	0	338	1	17.3
2021-06-17	Wahnheide	0	345	0	0
2021-06-17	Weiden	1	703	1	6.7
2021-06-17	Weidenpesch	0	656	0	0
2021-06-17	Weiß	0	133	0	0
2021-06-17	Westhoven	0	188	0	0
2021-06-17	Widdersdorf	1	385	1	11
2021-06-17	Worringen	0	401	0	0
2021-06-17	Zollstock	0	867	1	4.9
2021-06-17	Zündorf	0	387	0	0
2021-06-18	Altstadt/Nord	0	793	0	0
2021-06-18	Altstadt/Süd	0	1098	3	11.7
2021-06-18	Bayenthal	0	356	1	11.4
2021-06-18	Bickendorf	0	825	3	22
2021-06-18	Bilderstöckchen	0	810	1	7.9
2021-06-18	Blumenberg	0	289	0	0
2021-06-18	Bocklemünd/Mengenich	1	479	4	46.9
2021-06-18	Braunsfeld	0	389	1	9.5
2021-06-18	Brück	1	335	1	11.8
2021-06-18	Buchforst	1	400	1	16.2
2021-06-18	Buchheim	0	803	2	19.2
2021-06-18	Chorweiler	0	996	2	20
2021-06-18	Dellbrück	0	574	3	16.4
2021-06-18	Deutz	0	619	1	7.2
2021-06-18	Dünnwald	1	476	1	10.7
2021-06-18	Ehrenfeld	0	1432	2	5.9
2021-06-18	Eil	0	422	0	0
2021-06-18	Elsdorf	0	104	0	0
2021-06-18	Ensen	0	376	0	0
2021-06-18	Esch/Auweiler	0	250	1	17.6
2021-06-18	Finkenberg	0	502	1	19.6
2021-06-18	Flittard	0	323	0	0
2021-06-18	Fühlingen	0	72	0	0
2021-06-18	Godorf	1	131	3	135.7
2021-06-18	Gremberghoven	0	225	1	42.1
2021-06-18	Grengel	0	235	0	0
2021-06-18	Hahnwald	0	53	0	0
2021-06-18	Heimersdorf	0	314	0	0
2021-06-18	Höhenberg	0	780	1	9.5
2021-06-18	Höhenhaus	0	590	0	0
2021-06-18	Holweide	0	885	3	17.5
2021-06-18	Humboldt/Gremberg	0	834	1	7.9
2021-06-18	Immendorf	0	59	0	0
2021-06-18	Junkersdorf	0	433	0	0
2021-06-18	Kalk	0	1432	1	5
2021-06-18	Klettenberg	0	321	0	0
2021-06-18	Langel	0	92	0	0
2021-06-18	Libur	0	40	0	0
2021-06-18	Lind	0	137	1	33.1
2021-06-18	Lindenthal	0	1054	1	3.7
2021-06-18	Lindweiler	0	195	0	0
2021-06-18	Longerich	1	531	1	8.7
2021-06-18	Lövenich	0	205	2	26.8
2021-06-18	Marienburg	0	268	1	16.4
2021-06-18	Mauenheim	0	273	0	0
2021-06-18	Merheim	0	591	2	22.4
2021-06-18	Merkenich	0	254	0	0
2021-06-18	Meschenich	1	499	4	63.8
2021-06-18	Mülheim	0	2275	6	16.9
2021-06-18	Müngersdorf	0	425	0	0
2021-06-18	Neubrück	0	620	2	28.5
2021-06-18	Neuehrenfeld	0	979	3	14.5
2021-06-18	Neustadt/Nord	0	937	2	7.8
2021-06-18	Neustadt/Süd	0	1287	1	2.9
2021-06-18	Niehl	1	966	3	17.8
2021-06-18	Nippes	0	1353	2	6.4
2021-06-18	Ossendorf	0	520	0	0
2021-06-18	Ostheim	0	794	0	0
2021-06-18	Pesch	0	295	0	0
2021-06-18	Poll	0	427	0	0
2021-06-18	Porz	1	839	2	16.1
2021-06-18	Raderberg	0	332	2	35.2
2021-06-18	Raderthal	0	164	0	0
2021-06-18	Rath/Heumar	0	356	2	20.3
2021-06-18	Riehl	0	529	0	0
2021-06-18	Rodenkirchen	0	606	1	6.8
2021-06-18	Roggendorf/Thenhoven	0	334	0	0
2021-06-18	Rondorf	0	325	0	0
2021-06-18	Seeberg	0	664	0	0
2021-06-18	Stammheim	0	389	0	0
2021-06-18	Sülz	0	1041	2	6.3
2021-06-18	Sürth	0	355	0	0
2021-06-18	Urbach	0	583	1	9.4
2021-06-18	Vingst	1	782	4	39.5
2021-06-18	Vogelsang	0	316	0	0
2021-06-18	Volkhoven/Weiler	1	378	1	20.7
2021-06-18	Wahn	0	338	1	17.3
2021-06-18	Wahnheide	0	345	0	0
2021-06-18	Weiden	1	704	2	13.4
2021-06-18	Weidenpesch	0	656	0	0
2021-06-18	Weiß	0	133	0	0
2021-06-18	Westhoven	0	188	0	0
2021-06-18	Widdersdorf	0	385	1	11
2021-06-18	Worringen	0	401	0	0
2021-06-18	Zollstock	0	867	1	4.9
2021-06-18	Zündorf	0	387	0	0
2021-06-19	Altstadt/Nord	1	794	1	5.9
2021-06-19	Altstadt/Süd	0	1098	2	7.8
2021-06-19	Bayenthal	0	356	1	11.4
2021-06-19	Bickendorf	0	825	3	22
2021-06-19	Bilderstöckchen	0	810	1	7.9
2021-06-19	Blumenberg	0	289	0	0
2021-06-19	Bocklemünd/Mengenich	0	479	4	46.9
2021-06-19	Braunsfeld	0	389	1	9.5
2021-06-19	Brück	0	335	1	11.8
2021-06-19	Buchforst	0	400	1	16.2
2021-06-19	Buchheim	2	805	4	38.3
2021-06-19	Chorweiler	0	996	2	20
2021-06-19	Dellbrück	0	574	3	16.4
2021-06-19	Deutz	0	619	0	0
2021-06-19	Dünnwald	0	476	1	10.7
2021-06-19	Ehrenfeld	0	1432	2	5.9
2021-06-19	Eil	0	422	0	0
2021-06-19	Elsdorf	0	104	0	0
2021-06-19	Ensen	0	376	0	0
2021-06-19	Esch/Auweiler	0	250	1	17.6
2021-06-19	Finkenberg	0	502	1	19.6
2021-06-19	Flittard	0	323	0	0
2021-06-19	Fühlingen	0	72	0	0
2021-06-19	Godorf	0	131	3	135.7
2021-06-19	Gremberghoven	0	225	1	42.1
2021-06-19	Grengel	0	235	0	0
2021-06-19	Hahnwald	0	53	0	0
2021-06-19	Heimersdorf	0	314	0	0
2021-06-19	Höhenberg	0	780	1	9.5
2021-06-19	Höhenhaus	0	590	0	0
2021-06-19	Holweide	1	886	3	17.5
2021-06-19	Humboldt/Gremberg	0	834	0	0
2021-06-19	Immendorf	0	59	0	0
2021-06-19	Junkersdorf	0	433	0	0
2021-06-19	Kalk	0	1432	1	5
2021-06-19	Klettenberg	0	321	0	0
2021-06-19	Langel	1	93	1	34.9
2021-06-19	Libur	0	40	0	0
2021-06-19	Lind	0	137	0	0
2021-06-19	Lindenthal	0	1054	1	3.7
2021-06-19	Lindweiler	0	195	0	0
2021-06-19	Longerich	0	531	1	8.7
2021-06-19	Lövenich	1	206	3	40.2
2021-06-19	Marienburg	0	268	1	16.4
2021-06-19	Mauenheim	0	273	0	0
2021-06-19	Merheim	0	591	1	11.2
2021-06-19	Merkenich	0	254	0	0
2021-06-19	Meschenich	0	499	3	47.8
2021-06-19	Mülheim	0	2275	6	16.9
2021-06-19	Müngersdorf	0	425	0	0
2021-06-19	Neubrück	0	620	2	28.5
2021-06-19	Neuehrenfeld	0	979	0	0
2021-06-19	Neustadt/Nord	0	937	1	3.9
2021-06-19	Neustadt/Süd	2	1289	3	8.8
2021-06-19	Niehl	0	966	3	17.8
2021-06-19	Nippes	0	1353	2	6.4
2021-06-19	Ossendorf	0	520	0	0
2021-06-19	Ostheim	1	795	1	9.3
2021-06-19	Pesch	0	295	0	0
2021-06-19	Poll	0	427	0	0
2021-06-19	Porz	0	839	2	16.1
2021-06-19	Raderberg	0	332	2	35.2
2021-06-19	Raderthal	0	164	0	0
2021-06-19	Rath/Heumar	0	356	2	20.3
2021-06-19	Riehl	0	529	0	0
2021-06-19	Rodenkirchen	0	606	0	0
2021-06-19	Roggendorf/Thenhoven	0	334	0	0
2021-06-19	Rondorf	0	325	0	0
2021-06-19	Seeberg	0	664	0	0
2021-06-19	Stammheim	0	389	0	0
2021-06-19	Sülz	1	1042	2	6.3
2021-06-19	Sürth	0	355	0	0
2021-06-19	Urbach	0	583	1	9.4
2021-06-19	Vingst	0	782	4	39.5
2021-06-19	Vogelsang	0	316	0	0
2021-06-19	Volkhoven/Weiler	0	378	1	20.7
2021-06-19	Wahn	0	338	1	17.3
2021-06-19	Wahnheide	0	345	0	0
2021-06-19	Weiden	1	705	3	20.2
2021-06-19	Weidenpesch	1	657	1	8.4
2021-06-19	Weiß	0	133	0	0
2021-06-19	Westhoven	0	188	0	0
2021-06-19	Widdersdorf	0	385	1	11
2021-06-19	Worringen	0	401	0	0
2021-06-19	Zollstock	0	867	1	4.9
2021-06-19	Zündorf	0	387	0	0
2021-06-20	Altstadt/Nord	0	794	1	5.9
2021-06-20	Altstadt/Süd	0	1098	0	0
2021-06-20	Bayenthal	1	357	2	22.7
2021-06-20	Bickendorf	0	825	2	14.6
2021-06-20	Bilderstöckchen	0	810	1	7.9
2021-06-20	Blumenberg	0	289	0	0
2021-06-20	Bocklemünd/Mengenich	0	479	3	35.2
2021-06-20	Braunsfeld	0	389	1	9.5
2021-06-20	Brück	0	335	1	11.8
2021-06-20	Buchforst	0	400	1	16.2
2021-06-20	Buchheim	0	805	4	38.3
2021-06-20	Chorweiler	0	996	2	20
2021-06-20	Dellbrück	0	574	2	10.9
2021-06-20	Deutz	0	619	0	0
2021-06-20	Dünnwald	0	476	1	10.7
2021-06-20	Ehrenfeld	0	1432	2	5.9
2021-06-20	Eil	0	422	0	0
2021-06-20	Elsdorf	0	104	0	0
2021-06-20	Ensen	1	377	1	15.7
2021-06-20	Esch/Auweiler	0	250	1	17.6
2021-06-20	Finkenberg	0	502	1	19.6
2021-06-20	Flittard	0	323	0	0
2021-06-20	Fühlingen	0	72	0	0
2021-06-20	Godorf	0	131	3	135.7
2021-06-20	Gremberghoven	0	225	1	42.1
2021-06-20	Grengel	0	235	0	0
2021-06-20	Hahnwald	0	53	0	0
2021-06-20	Heimersdorf	0	314	0	0
2021-06-20	Höhenberg	0	780	0	0
2021-06-20	Höhenhaus	0	590	0	0
2021-06-20	Holweide	0	886	3	17.5
2021-06-20	Humboldt/Gremberg	0	834	0	0
2021-06-20	Immendorf	0	59	0	0
2021-06-20	Junkersdorf	0	433	0	0
2021-06-20	Kalk	0	1432	1	5
2021-06-20	Klettenberg	0	321	0	0
2021-06-20	Langel	0	93	1	34.9
2021-06-20	Libur	0	40	0	0
2021-06-20	Lind	0	137	0	0
2021-06-20	Lindenthal	0	1054	1	3.7
2021-06-20	Lindweiler	0	195	0	0
2021-06-20	Longerich	0	531	1	8.7
2021-06-20	Lövenich	0	206	1	13.4
2021-06-20	Marienburg	0	268	1	16.4
2021-06-20	Mauenheim	0	273	0	0
2021-06-20	Merheim	0	591	1	11.2
2021-06-20	Merkenich	0	254	0	0
2021-06-20	Meschenich	0	499	3	47.8
2021-06-20	Mülheim	0	2275	4	11.3
2021-06-20	Müngersdorf	0	425	0	0
2021-06-20	Neubrück	3	623	5	71.2
2021-06-20	Neuehrenfeld	0	979	0	0
2021-06-20	Neustadt/Nord	0	937	1	3.9
2021-06-20	Neustadt/Süd	0	1289	3	8.8
2021-06-20	Niehl	0	966	3	17.8
2021-06-20	Nippes	0	1353	1	3.2
2021-06-20	Ossendorf	0	520	0	0
2021-06-20	Ostheim	0	795	1	9.3
2021-06-20	Pesch	0	295	0	0
2021-06-20	Poll	0	427	0	0
2021-06-20	Porz	0	839	2	16.1
2021-06-20	Raderberg	0	332	2	35.2
2021-06-20	Raderthal	0	164	0	0
2021-06-20	Rath/Heumar	0	356	1	10.1
2021-06-20	Riehl	0	529	0	0
2021-06-20	Rodenkirchen	0	606	0	0
2021-06-20	Roggendorf/Thenhoven	0	334	0	0
2021-06-20	Rondorf	0	325	0	0
2021-06-20	Seeberg	0	664	0	0
2021-06-20	Stammheim	0	389	0	0
2021-06-20	Sülz	0	1042	2	6.3
2021-06-20	Sürth	0	355	0	0
2021-06-20	Urbach	0	583	1	9.4
2021-06-20	Vingst	0	782	4	39.5
2021-06-20	Vogelsang	0	316	0	0
2021-06-20	Volkhoven/Weiler	0	378	1	20.7
2021-06-20	Wahn	0	338	1	17.3
2021-06-20	Wahnheide	0	345	0	0
2021-06-20	Weiden	0	705	3	20.2
2021-06-20	Weidenpesch	0	657	1	8.4
2021-06-20	Weiß	0	133	0	0
2021-06-20	Westhoven	0	188	0	0
2021-06-20	Widdersdorf	0	385	1	11
2021-06-20	Worringen	0	401	0	0
2021-06-20	Zollstock	0	867	1	4.9
2021-06-20	Zündorf	0	387	0	0
2021-06-21	Altstadt/Nord	0	794	1	5.9
2021-06-21	Altstadt/Süd	0	1098	0	0
2021-06-21	Bayenthal	1	358	3	34.1
2021-06-21	Bickendorf	0	825	1	7.3
2021-06-21	Bilderstöckchen	0	810	0	0
2021-06-21	Blumenberg	0	289	0	0
2021-06-21	Bocklemünd/Mengenich	0	479	3	35.2
2021-06-21	Braunsfeld	0	389	1	9.5
2021-06-21	Brück	0	335	1	11.8
2021-06-21	Buchforst	0	400	1	16.2
2021-06-21	Buchheim	0	805	4	38.3
2021-06-21	Chorweiler	0	996	2	20
2021-06-21	Dellbrück	0	574	1	5.5
2021-06-21	Deutz	0	619	0	0
2021-06-21	Dünnwald	0	476	1	10.7
2021-06-21	Ehrenfeld	0	1432	1	3
2021-06-21	Eil	1	423	1	13.1
2021-06-21	Elsdorf	0	104	0	0
2021-06-21	Ensen	0	377	1	15.7
2021-06-21	Esch/Auweiler	0	250	1	17.6
2021-06-21	Finkenberg	0	502	1	19.6
2021-06-21	Flittard	0	323	0	0
2021-06-21	Fühlingen	0	72	0	0
2021-06-21	Godorf	0	131	3	135.7
2021-06-21	Gremberghoven	0	225	1	42.1
2021-06-21	Grengel	0	235	0	0
2021-06-21	Hahnwald	0	53	0	0
2021-06-21	Heimersdorf	0	314	0	0
2021-06-21	Höhenberg	0	780	0	0
2021-06-21	Höhenhaus	0	590	0	0
2021-06-21	Holweide	0	886	3	17.5
2021-06-21	Humboldt/Gremberg	0	834	0	0
2021-06-21	Immendorf	0	59	0	0
2021-06-21	Junkersdorf	0	433	0	0
2021-06-21	Kalk	0	1432	1	5
2021-06-21	Klettenberg	0	321	0	0
2021-06-21	Langel	0	93	1	34.9
2021-06-21	Libur	0	40	0	0
2021-06-21	Lind	0	137	0	0
2021-06-21	Lindenthal	0	1054	0	0
2021-06-21	Lindweiler	0	195	0	0
2021-06-21	Longerich	0	531	1	8.7
2021-06-21	Lövenich	0	206	1	13.4
2021-06-21	Marienburg	0	268	1	16.4
2021-06-21	Mauenheim	0	273	0	0
2021-06-21	Merheim	0	591	1	11.2
2021-06-21	Merkenich	0	254	0	0
2021-06-21	Meschenich	0	499	1	15.9
2021-06-21	Mülheim	0	2275	4	11.3
2021-06-21	Müngersdorf	0	425	0	0
2021-06-21	Neubrück	0	623	5	71.2
2021-06-21	Neuehrenfeld	0	979	0	0
2021-06-21	Neustadt/Nord	0	937	1	3.9
2021-06-21	Neustadt/Süd	1	1290	4	11.7
2021-06-21	Niehl	0	966	3	17.8
2021-06-21	Nippes	0	1353	1	3.2
2021-06-21	Ossendorf	0	520	0	0
2021-06-21	Ostheim	0	795	1	9.3
2021-06-21	Pesch	0	295	0	0
2021-06-21	Poll	0	427	0	0
2021-06-21	Porz	0	839	2	16.1
2021-06-21	Raderberg	0	332	1	17.6
2021-06-21	Raderthal	0	164	0	0
2021-06-21	Rath/Heumar	0	356	1	10.1
2021-06-21	Riehl	0	529	0	0
2021-06-21	Rodenkirchen	0	606	0	0
2021-06-21	Roggendorf/Thenhoven	0	334	0	0
2021-06-21	Rondorf	0	325	0	0
2021-06-21	Seeberg	0	664	0	0
2021-06-21	Stammheim	0	389	0	0
2021-06-21	Sülz	0	1042	1	3.1
2021-06-21	Sürth	0	355	0	0
2021-06-21	Urbach	0	583	0	0
2021-06-21	Vingst	0	782	3	29.6
2021-06-21	Vogelsang	0	316	0	0
2021-06-21	Volkhoven/Weiler	0	378	1	20.7
2021-06-21	Wahn	0	338	1	17.3
2021-06-21	Wahnheide	0	345	0	0
2021-06-21	Weiden	0	705	3	20.2
2021-06-21	Weidenpesch	0	657	1	8.4
2021-06-21	Weiß	0	133	0	0
2021-06-21	Westhoven	0	188	0	0
2021-06-21	Widdersdorf	0	385	1	11
2021-06-21	Worringen	0	401	0	0
2021-06-21	Zollstock	0	867	1	4.9
2021-06-21	Zündorf	0	387	0	0
2021-06-22	Altstadt/Nord	0	794	1	5.9
2021-06-22	Altstadt/Süd	4	1102	4	15.6
2021-06-22	Bayenthal	0	358	2	22.7
2021-06-22	Bickendorf	0	825	1	7.3
2021-06-22	Bilderstöckchen	0	810	0	0
2021-06-22	Blumenberg	0	289	0	0
2021-06-22	Bocklemünd/Mengenich	0	479	2	23.4
2021-06-22	Braunsfeld	0	389	1	9.5
2021-06-22	Brück	0	335	1	11.8
2021-06-22	Buchforst	0	400	1	16.2
2021-06-22	Buchheim	0	805	4	38.3
2021-06-22	Chorweiler	0	996	0	0
2021-06-22	Dellbrück	1	575	2	10.9
2021-06-22	Deutz	1	620	1	7.2
2021-06-22	Dünnwald	0	476	1	10.7
2021-06-22	Ehrenfeld	0	1432	1	3
2021-06-22	Eil	0	423	1	13.1
2021-06-22	Elsdorf	0	104	0	0
2021-06-22	Ensen	0	377	1	15.7
2021-06-22	Esch/Auweiler	0	250	1	17.6
2021-06-22	Finkenberg	0	502	1	19.6
2021-06-22	Flittard	0	323	0	0
2021-06-22	Fühlingen	0	72	0	0
2021-06-22	Godorf	0	131	3	135.7
2021-06-22	Gremberghoven	0	225	1	42.1
2021-06-22	Grengel	0	235	0	0
2021-06-22	Hahnwald	0	53	0	0
2021-06-22	Heimersdorf	0	314	0	0
2021-06-22	Höhenberg	0	780	0	0
2021-06-22	Höhenhaus	0	590	0	0
2021-06-22	Holweide	0	886	2	11.7
2021-06-22	Humboldt/Gremberg	1	835	1	7.9
2021-06-22	Immendorf	0	59	0	0
2021-06-22	Junkersdorf	0	433	0	0
2021-06-22	Kalk	0	1432	1	5
2021-06-22	Klettenberg	0	321	0	0
2021-06-22	Langel	0	93	1	34.9
2021-06-22	Libur	0	40	0	0
2021-06-22	Lind	0	137	0	0
2021-06-22	Lindenthal	0	1054	0	0
2021-06-22	Lindweiler	0	195	0	0
2021-06-22	Longerich	0	531	1	8.7
2021-06-22	Lövenich	0	206	1	13.4
2021-06-22	Marienburg	0	268	1	16.4
2021-06-22	Mauenheim	0	273	0	0
2021-06-22	Merheim	1	592	2	22.4
2021-06-22	Merkenich	0	254	0	0
2021-06-22	Meschenich	1	500	2	31.9
2021-06-22	Mülheim	0	2275	1	2.8
2021-06-22	Müngersdorf	0	425	0	0
2021-06-22	Neubrück	0	623	4	57
2021-06-22	Neuehrenfeld	0	979	0	0
2021-06-22	Neustadt/Nord	0	937	0	0
2021-06-22	Neustadt/Süd	0	1290	4	11.7
2021-06-22	Niehl	0	966	2	11.9
2021-06-22	Nippes	0	1353	1	3.2
2021-06-22	Ossendorf	0	520	0	0
2021-06-22	Ostheim	0	795	1	9.3
2021-06-22	Pesch	0	295	0	0
2021-06-22	Poll	0	427	0	0
2021-06-22	Porz	0	839	2	16.1
2021-06-22	Raderberg	0	332	1	17.6
2021-06-22	Raderthal	0	164	0	0
2021-06-22	Rath/Heumar	0	356	1	10.1
2021-06-22	Riehl	0	529	0	0
2021-06-22	Rodenkirchen	0	606	0	0
2021-06-22	Roggendorf/Thenhoven	0	334	0	0
2021-06-22	Rondorf	1	326	1	12.9
2021-06-22	Seeberg	0	664	0	0
2021-06-22	Stammheim	0	389	0	0
2021-06-22	Sülz	1	1043	2	6.3
2021-06-22	Sürth	0	355	0	0
2021-06-22	Urbach	0	583	0	0
2021-06-22	Vingst	0	782	3	29.6
2021-06-22	Vogelsang	0	316	0	0
2021-06-22	Volkhoven/Weiler	0	378	1	20.7
2021-06-22	Wahn	0	338	0	0
2021-06-22	Wahnheide	0	345	0	0
2021-06-22	Weiden	0	705	3	20.2
2021-06-22	Weidenpesch	0	657	1	8.4
2021-06-22	Weiß	0	133	0	0
2021-06-22	Westhoven	0	188	0	0
2021-06-22	Widdersdorf	0	385	1	11
2021-06-22	Worringen	0	401	0	0
2021-06-22	Zollstock	0	867	1	4.9
2021-06-22	Zündorf	0	387	0	0
